# Supplementary material for: Multivariate Models of Animal Sex: Breaking Binaries Leads to a Better Understanding of Ecology and Evolution
Source: Integr Comp Biol. 2023 May 8;63(4):891–906. doi: 10.1093/icb/icad027 (PMC10563656; doi:10.1093/icb/icad027)
Supplement: icad027_Supplemental_Files [file icad027_supplemental_files.zip]

Archive with 2 entries (2 files):
- icad027 supplementary data.csv
- icad027 supplementary material.docx
