# Supplementary material for: Multivariate Models of Animal Sex: Breaking Binaries Leads to a Better Understanding of Ecology and Evolution
Source: Integr Comp Biol. 2023 May 8;63(4):891–906. doi: 10.1093/icb/icad027 (PMC10563656; doi:10.1093/icb/icad027)
Supplement: icad027_Supplemental_Files [file icad027_supplemental_files.zip › icad027 supplementary data.csv]

Term	Year	Class	Order	Family	Genus	Species	Sub-Species	Article Type	Journal Name	Pub type	DOI	In Quotations?	Criticism?	Conflated/Not Conflated
andromorph_gynomorph	2022	10.Insecta	Odonata	Coenagrionidae	Ischnura	Elegans		obs	Aquatic Insects	disc	10.1080/01650424.2022.2074044	No	No
andromorph_gynomorph	2021	10.Insecta	Odonata	Coenagrionidae	Ischnura	Elegans		obs	Evolutionary Ecology	disc	10.1007/s10682-021-10130-z	No	No
andromorph_gynomorph	2021	10.Insecta	Odonata	Coenagrionidae	Ischnura	Senegalensis		exp	Biology Letters	bio	10.1098/rsbl.2020.0761	No	No
andromorph_gynomorph	2021	10.Insecta	Odonata	Coenagrionidae	Ischnura	Denticollis		obs	Journal Of Insect Behavior	tax	10.1007/s10905-021-09767-z	No	No
andromorph_gynomorph	2020	10.Insecta	Odonata	Coenagrionidae	Agriocnemis	Pygmaea		exp	Ecological Entomology	disc	10.1111/een.12879	No	No
andromorph_gynomorph	2019	10.Insecta	Odonata	Coenagrionidae	Ischnura	Senegalensis		obs	Heredity	disc	10.1038/s41437-018-0076-z	No	No
andromorph_gynomorph	2018	10.Insecta	Odonata	Zygoptera	Hetaerina	Capitalis		obs	Ethology	disc	10.1111/eth.12771	No	No
andromorph_gynomorph	2018	10.Insecta	Odonata	Coenagrionidae	Megalagrion	Calliphya		obs	Animal Behaviour	disc	10.1016/j.anbehav.2018.04.020	No	No
andromorph_gynomorph	2018	10.Insecta	Odonata	Coenagrionidae	Ischnura, Enallagma	Elegans		obs	Animal Behaviour	disc	10.1016/j.anbehav.2017.12.015	No	No
andromorph_gynomorph	2017	10.Insecta	Odonata	Coenagrionidae	Ischnura	Ramburii		obs	Evolution	disc	10.1111/evo.13221	Yes	No
andromorph_gynomorph	2016	10.Insecta	Lepidoptera	Nymphalidae	Boloria	Eunomia		obs	Ecological Entomology	disc	10.1111/een.12322	No	No
andromorph_gynomorph	2015	10.Insecta	Odonata	Calopterygidae	Calopteryx	Splendens		obs	International Journal Of Odonatology	tax	10.1080/13887890.2015.1085457	No	No
andromorph_gynomorph	2015	10.Insecta	Odonata	Coenagrionidae	Enallagama	Hageni, Boreale		obs	Journal Of Evolutionary Biology	disc	10.1111/jeb.12623	No	No
andromorph_gynomorph	2015	10.Insecta	Odonata	Coenagrionidae	Enallagama	Hageni		exp	International Journal Of Odonatology	tax	10.1080/13887890.2014.967316	No	No
andromorph_gynomorph	2014	10.Insecta	Odonata	Coenagrionidae	Enallagama	Hageni		exp	Animal Behaviour	disc	10.1016/j.anbehav.2014.03.016	No	No
andromorph_gynomorph	2014	10.Insecta	Odonata	Coenagrionidae	Ischnura	Heterosticta		obs	Plos One	general	10.1371/journal.pone.0087972	No	No
andromorph_gynomorph	2013	10.Insecta	Odonata	Coenagrionidae	Enallagama	Hageni, Boreale, Signatum, Civile		obs	Animal Behaviour	disc	10.1016/j.anbehav.2013.08.008	No	No
andromorph_gynomorph	2012	10.Insecta	Odonata	Coenagrionidae	Ischnura	Heterosticta		obs	Behavioral Ecology	disc	10.1093/beheco/ars112	No	No
andromorph_gynomorph	2012	10.Insecta	Odonata	Coenagrionidae	Ischnura	Senegalensis		obs	Animal Behaviour	disc	10.1016/j.anbehav.2012.06.025	No	No
andromorph_gynomorph	2011	10.Insecta	Odonata	Coenagrionidae	Nehalennia	Irene		obs	Ecological Entomology	disc	10.1111/j.1365-2311.2011.01300.x	No	No
andromorph_gynomorph	2011	10.Insecta	Odonata	Coenagrionidae	Ischnura	Senegalensis		obs	Bmc Evolutionary Biology	disc	10.1186/1471-2148-11-256	No	No
andromorph_gynomorph	2011	10.Insecta	Hymenoptera	Formicidae	Monomorium	Rubriceps		obs	Myrmecological News	tax	10.1007/PL00001715	No	No
andromorph_gynomorph	2011	10.Insecta	Odonata	Coenagrionidae	Ischnura	Senegalensis		exp	Journal Of Ethology	disc	10.1007/s10164-010-0257-6	No	No
andromorph_gynomorph	2010	10.Insecta	Odonata	Coenagrionidae	Ischnura	Senegalensis		obs	Evolution	disc	10.1111/j.1558-5646.2010.01083.x	No	No
andromorph_gynomorph	2010	10.Insecta	Odonata	Coenagrionidae	Megalagrion	Calliphya		obs	American Naturalist	bio	10.1086/656491	No	No
andromorph_gynomorph	2010	10.Insecta	Odonata	Coenagrionidae	Ischnura	Senegalensis		obs	Odonatologica	tax		No	No
andromorph_gynomorph	2010	10.Insecta	Odonata	Coenagrionidae	Ischnura	Senegalensis		obs	Zoological Science	disc	10.2108/zsj.27.325	No	No
andromorph_gynomorph	2010	10.Insecta	Odonata	Coenagrionidae	Ischnura	Senegalensis		exp	Odonatologica	tax		No	No
andromorph_gynomorph	2010	10.Insecta	Odonata	Coenagrionidae	Ischnura	Senegalensis		obs	Animal Behaviour	disc	10.1016/j.anbehav.2009.10.032	No	No
andromorph_gynomorph	2009	10.Insecta	Odonata	Coenagrionidae	Nehalennia	Irene		obs	Behavioral Ecology And Sociobiology	disc	10.1007/s00265-009-0839-x	No	No
andromorph_gynomorph	2009	10.Insecta	Odonata	Coenagrionidae	Ischnura	Senegalensis		obs	Entomological Science	tax	10.1111/j.1479-8298.2009.00326.x	No	No
andromorph_gynomorph	2009	10.Insecta	Odonata	Coenagrionidae	Enallagama	Cyathigerum		obs	Biological Journal Of The Linnean Society	disc	10.1111/j.1095-8312.2009.01238.x	No	No
andromorph_gynomorph	2009	10.Insecta	Odonata	Coenagrionidae	Enallagama	Cyathigerum		obs	Canadian Journal Of Zoology-Revue Canadienne De Zoologie	disc	10.1139/Z08-141	No	No
andromorph_gynomorph	2009	10.Insecta	Odonata	Coenagrionidae	Enallagama	Cyathigerum		obs	Animal Biology	disc	10.1163/157075609X417080	No	No
andromorph_gynomorph	2008	10.Insecta	Odonata	Coenagrionidae	Nehalennia	Irene		obs	Canadian Journal Of Zoology-Revue Canadienne De Zoologie	disc	10.1139/Z08-091	No	No
andromorph_gynomorph	2008	10.Insecta	Odonata					theo	Ecological Modelling	disc	10.1016/j.ecolmodel.2007.07.023	No	No
andromorph_gynomorph	2007	10.Insecta	Odonata	Coenagrionidae	Enallagama	Cyathigerum		obs	Animal Biology	disc	10.1163/157075607780377947	Yes	No
andromorph_gynomorph	2007	10.Insecta	Odonata	Coenagrionidae	Enallagama	Civile, Ebrium, Hageni		obs	Behavioral Ecology And Sociobiology	disc	10.1007/s00265-006-0345-3	Yes	Yes
andromorph_gynomorph	2007	10.Insecta	Odonata	Coenagrionidae	Nehalennia	Irene		obs	Biological Journal Of The Linnean Society	disc	10.1111/j.1095-8312.2007.00740.x	No	No
andromorph_gynomorph	2007	10.Insecta	Odonata	Coenagrionidae	Nehalennia	Irene, Gracilis		obs	Ecoscience	disc	10.2980/1195-6860(2007)14[1:RIBNDS]2.0.CO;2	No	No
andromorph_gynomorph	2006	10.Insecta	Odonata	Coenagrionidae	Coenagrion	Puella		exp	Bmc Evolutionary Biology	disc	10.1186/1471-2148-6-19	Yes	No
andromorph_gynomorph	2006	10.Insecta	Odonata	Lestidae	Lestes	Disjunctus		obs	Odonatologica	tax		No	No
andromorph_gynomorph	2005	10.Insecta	Odonata	Coenagrionidae	Ischnura	Elegans		obs	Odonatologica	tax		No	No
andromorph_gynomorph	2005	10.Insecta	Odonata	Coenagrionidae	Coenagrion / Xanthocnemis / Ischnura	Puella, Mercuriale / Zealandica / Uviatilis		surv	Odonatologica	tax		No	No
andromorph_gynomorph	2005	10.Insecta	Hymenoptera	Formicidae	Myrmecina	Graminicola		exp	Entomologia Generalis	tax		No	No
andromorph_gynomorph	2004	10.Insecta	Odonata	Coenagrionidae	Coenagrion / Xanthocnemis	Puella / Zealandica		obs	Odonatologica	tax		No	No
andromorph_gynomorph	2003	10.Insecta	Odonata	Coenagrionidae	Ischnura	Ramburi		obs	Animal Behaviour	disc	10.1006/anbe.2003.2279	No	No
andromorph_gynomorph	2003	10.Insecta	Hymenoptera	Formicidae	Myrmecina	Graminicola		obs	Insectes Sociaux	tax	10.1007/s00040-003-0679-z	No	No
andromorph_gynomorph	2002	10.Insecta	Hymenoptera	Formicidae	Myrmecina	Graminicola		obs	Insectes Sociaux	tax	10.1007/PL00012658	No	No
andromorph_gynomorph	2001	10.Insecta	Odonata	Coenagrionidae	Ischnura	Elegans		obs	Behavioral Ecology And Sociobiology	disc		Yes	No
andromorph_gynomorph	2001	10.Insecta	Odonata	Coenagrionidae	Ischnura	Ramburi		exp	Animal Behaviour	disc	10.1006/anbe.2000.1605	No	No
andromorph_gynomorph	2001	10.Insecta	Odonata					theo	Ecology Letters	disc	10.1046/j.1461-0248.2001.00184.x	No	No
andromorph_gynomorph	2000	10.Insecta	Hymenoptera	Formicidae	Monomorium			obs	Insectes Sociaux	tax	10.1007/PL00001715	No	No
andromorph_gynomorph	2000	10.Insecta	Hymenoptera	Formicidae	Polyrhachis / Diacamma	Lama / sp.		obs	Insectes Sociaux	tax	10.1007/s000400050005	No	No
andromorph_gynomorph	1999	10.Insecta	Odonata	Coenagrionidae	Enallagama	Ebrium, Civile		obs	Journal Of Insect Behavior	tax	10.1023/A:1020957110842	Yes	No
andromorph_gynomorph	1999	10.Insecta	Lepidoptera	Papilionidae	Papilio	Dardanus, Phorcas, Constantinusas, Nobilis		obs	Biological Journal Of The Linnean Society	disc	10.1006/bijl.1998.0280	No	No
andromorph_gynomorph	1995	10.Insecta	Hymenoptera	Formicidae	Leptothorax	Sp.		obs	Ethology	disc		No	No
andromorph_gynomorph	1995	10.Insecta	Odonata	Coenagrionidae	Nehalennia	Irene		obs	Ecoscience	disc	10.1080/11956860.1995.11682265	No	No
andromorph_gynomorph	1992	10.Insecta	Hymenoptera	Formicidae	Harpagoxenus	Canadensis		obs	Canadian Journal Of Zoology	disc	10.1139/z92-024	No	No
andromorph_gynomorph	2009	18.Polychaeta	Sabellida	Serpulidae	Hydroides	Elegans		obs	Genetica	disc	10.1007/s10709-008-9277-3	No	No
gender_sex_conflation	2017	02.Echinoidea	Camarodonta	Echinometridae	Echinometra	Lucunter		obs	Journal Of Venomous Animals And Toxins Including Tropical Diseases	tax	10.1186/s40409-017-0133-8	No	No	Conflated
gender_sex_conflation	2016	02.Echinoidea	Arbacioida/Temnopleuroida/Camarodonta	Arbaciidae/Toxopneustidae/Echinometridae	Arbacia/Lytechinus/Echinometra	Lixula/Variegatus/Vucunter		obs	Journal Of Venomous Animals And Toxins Including Tropical Diseases	tax	10.1186/s40409-016-0071-x	No	No	Conflated
gender_sex_conflation	2013	02.Echinoidea	Camarodonta	Parechinidae	Paracentrotus	Lividus		obs	Comparative Biochemistry And Physiology A-Molecular & Integrative Physiology	disc	10.1016/j.cbpa.2012.11.021	No	No	Conflated
gender_sex_conflation	2022	03.Actinopterygii	Perciformes	Scianidae	Plagioscion	Squamosissimus		nomen	Acta Parasitologica	disc	10.1007/s11686-022-00615-4	No	No	Conflated
gender_sex_conflation	2022	03.Actinopterygii	Cypriniformes	Cyprinidae	Danio	Rerio		obs	Zebrafish	tax	10.1089/zeb.2021.0081	No	No	Conflated
gender_sex_conflation	2022	03.Actinopterygii	Cypriniformes	Cyprinidae	Gobiocypris	Rarus		exp	Comparative Biochemistry And Physiology C-Toxicology & Pharmacology	disc	10.1016/j.cbpc.2022.109332	No	No	Conflated
gender_sex_conflation	2022	03.Actinopterygii	Cypriniformes / " / " / " / Perciformes / "	Cyprinidae / " / " / " / Sparidae / Moronidae	Abramis / Carrassius / Rutilus / Albernus / Sparus / Dicentrarchus	Brama / Carassius / Rutilus / Albernus / Aurata / Labraz		obs	Acta Parasitologica	disc	10.1007/s11686-022-00560-2	No	No	Conflated
gender_sex_conflation	2021	03.Actinopterygii	Cyprinodontiformes	Cyprinodontidae	Aphanius	Fasciatus		obs	Cybium	tax	10.26028/cybium/2021-453-007	No	No	Conflated
gender_sex_conflation	2021	03.Actinopterygii	Gobiiformes	Butidae	Butis	Koilomatodon		obs	Acta Zoologica Bulgarica	disc		No	No	Conflated
gender_sex_conflation	2020	03.Actinopterygii	Cypriniformes	Cyprinidae	Danio	Rerio		exp	General And Comparative Endocrinology	disc	10.1016/j.ygcen.2020.113490	No	No	Conflated
gender_sex_conflation	2020	03.Actinopterygii	Gasterosteiformes	Gasterosteidae	Gasterosteus	Aculeatus		obs	Journal Of Ichthyology	tax	10.1134/S0032945220020150	No	No	Conflated
gender_sex_conflation	2020	03.Actinopterygii	Gadiformes	Lotidae	Lota	Lota		inv	Zookeys	disc	10.3897/zookeys.910.47866	No	No	Conflated
gender_sex_conflation	2019	03.Actinopterygii	Scombriformes	Scombridae	Thunnus	Thynnus		obs	General And Comparative Endocrinology	disc	10.1016/j.ygcen.2019.113216	No	No	Conflated
gender_sex_conflation	2019	03.Actinopterygii	Cypriniformes	Cyprinidae	Danio	Rerio		exp	General And Comparative Endocrinology	disc	10.1016/j.ygcen.2019.06.011	No	No	Conflated
gender_sex_conflation	2019	03.Actinopterygii	Perciformes	Centrarchidae	Micropterus	Salmoides		obs	Comparative Biochemistry And Physiology B-Biochemistry & Molecular Biology	disc	10.1016/j.cbpb.2019.05.005	No	No	Conflated
gender_sex_conflation	2019	03.Actinopterygii	Osteoglossiformes	Osteoglossiformidae	Arapaima	Gigas		theo	Copeia	tax	10.1643/OT-18-127	No	No	Conflated
gender_sex_conflation	2019	03.Actinopterygii	Characiformes	Serrasalmidae	Serrasalmus	Maculatus		NHN	Acta Ichthyologica Et Piscatoria	tax	10.3750/AIEP/02526	No	No	Conflated
gender_sex_conflation	2018	03.Actinopterygii	Cyprinodontiformes	Poeciliidae	Xiphophorus	Maculatus		exp	Comparative Biochemistry And Physiology C-Toxicology & Pharmacology	disc	10.1016/j.cbpc.2017.09.008	No	No	Conflated
gender_sex_conflation	2018	03.Actinopterygii	Carangiformes	Carangidae	Scomberoides	Commersonnianus / Tol		obs	Pakistan Journal Of Zoology	disc	10.17582/journal.pjz/2018.50.3.941.949	No	No	Conflated
gender_sex_conflation	2018	03.Actinopterygii	Cyprinodontiformes	Aplocheilidae	Nothobranchius	Furzeri		obs	Zebrafish	tax	10.1089/zeb.2017.1494	No	No	Conflated
gender_sex_conflation	2017	03.Actinopterygii	Acipenseriformes	Acipenseridae	Acipenser	Sinensis		obs	General And Comparative Endocrinology	disc	10.1016/j.ygcen.2016.08.004	No	No	Conflated
gender_sex_conflation	2017	03.Actinopterygii	Cypriniformes	Cyprinidae	Onychostoma	Barbatulum		obs	Zoological Studies	disc	10.6620/ZS.2017.56-16	No	No	Conflated
gender_sex_conflation	2016	03.Actinopterygii	Cypriniformes	Cyprinidae	Cyprinus	Carpio var		obs	Pakistan Journal Of Zoology	disc		No	No	Conflated
gender_sex_conflation	2016	03.Actinopterygii	Gobiiformes	Gobiidae	Neogobius	Melanostomus		obs	Zebrafish	tax	10.1089/zeb.2015.1167	No	No	Conflated
gender_sex_conflation	2016	03.Actinopterygii	Acanthuriformes	Sciaenidae	Larimichthys	Crocea		obs	Comparative Biochemistry And Physiology B-Biochemistry & Molecular Biology	disc	10.1016/j.cbpb.2016.01.009	No	No	Conflated
gender_sex_conflation	2016	03.Actinopterygii	Gadiformes	Gadidae	Melanogrammys	Aeglefinus		obs	Bioacoustics-The International Journal Of Animal Sound And Its Recording	disc	10.1080/09524622.2015.1130647	No	No	Conflated
gender_sex_conflation	2016	03.Actinopterygii	Gobiiformes	Oxudercidae	Parapocryptes	Serperaster		obs	Ichthyological Research	tax	10.1007/s10228-015-0497-0	No	No	Conflated
gender_sex_conflation	2016	03.Actinopterygii	Cypriniformes	Cyprinidae	Gobiocypris	Rarus		exp	Comparative Biochemistry And Physiology C-Toxicology & Pharmacology	disc	10.1016/j.cbpc.2015.10.006	No	No	Conflated
gender_sex_conflation	2016	03.Actinopterygii	Cypriniformes	Cyprinidae	Carassius	Auratus		obs	Animal Biology	disc	10.1163/15707563-00002496	No	No	Conflated
gender_sex_conflation	2015	03.Actinopterygii	Cyprinodontiformes	Poeciliidae	Xiphophorus	Maculatus		exp	Comparative Biochemistry And Physiology C-Toxicology & Pharmacology	disc	10.1016/j.cbpc.2015.07.007	No	No	Conflated
gender_sex_conflation	2015	03.Actinopterygii	Mugiliformes	Mugilidae	Chelon	Labrosus		obs	General And Comparative Endocrinology	disc	10.1016/j.ygcen.2015.01.005	No	No	Conflated
gender_sex_conflation	2015	03.Actinopterygii	Cypriniformes	Cyprinidae	Paratanakia	Himantegus	Himantegus Chii/Himantegus	obs	Zoological Studies	disc	10.1186/s40555-015-0121-z	No	No	Conflated
gender_sex_conflation	2014	03.Actinopterygii	Cypriniformes	Cyprinidae	Danio	Rerio		obs	Comparative Biochemistry And Physiology C-Toxicology & Pharmacology	disc	10.1016/j.cbpc.2014.06.008	No	No	Conflated
gender_sex_conflation	2014	03.Actinopterygii	Cyprinodontiformes	Rivulidae	Kryptolebias	Marmoratus		exp	Comparative Biochemistry And Physiology C-Toxicology & Pharmacology	disc	10.1016/j.cbpc.2014.04.001	No	No	Conflated
gender_sex_conflation	2014	03.Actinopterygii	Cypriniformes	Cyprinidae	Gobiocypris	Rarus		obs	General And Comparative Endocrinology	disc	10.1016/j.ygcen.2014.02.018	No	No	Conflated
gender_sex_conflation	2013	03.Actinopterygii	Siluriformes	Loricariidae	Loricariichthys	Castaneus		obs	Studies On Neotropical Fauna And Environment	disc	10.1080/01650521.2014.890849	No	No	Conflated
gender_sex_conflation	2013	03.Actinopterygii	Atheriniformes	Melanotaeniidae	Melanotaenia	Fluviatilis		exp	Comparative Biochemistry And Physiology C-Toxicology & Pharmacology	disc	10.1016/j.cbpc.2012.11.004	No	No	Conflated
gender_sex_conflation	2013	03.Actinopterygii	Tetraodontiformes	Tetraodontidae	Takifugu	Niphobles		obs	General And Comparative Endocrinology	disc	10.1016/j.ygcen.2012.07.027	No	No	Conflated
gender_sex_conflation	2012	03.Actinopterygii	Gadiformes	Gadidae	Gadus	Morhua		obs	Comparative Biochemistry And Physiology A-Molecular & Integrative Physiology	disc	10.1016/j.cbpa.2012.05.191	No	No	Conflated
gender_sex_conflation	2012	03.Actinopterygii	Cyprinodontiformes	Nothobranchiidae	Nothobranchius	Guentheri		obs	Acta Ichthyologica Et Piscatoria	tax	10.3750/AIP2012.42.4.02	No	No	Conflated
gender_sex_conflation	2011	03.Actinopterygii	Cichliformes	Cichlidae	Geophagus	Brasiliensis		obs	Neotropical Ichthyology	tax	10.1590/S1679-62252011005000049	No	No	Conflated
gender_sex_conflation	2011	03.Actinopterygii	Cichliformes	Cichlidae	Cichla	Piquiti		obs	Journal Of Helminthology	tax	10.1017/S0022149X10000830	No	No	Conflated
gender_sex_conflation	2011	03.Actinopterygii	Cypriniformes	Cyprinidae	Pimephales	Promelas		exp	Comparative Biochemistry And Physiology C-Toxicology & Pharmacology	disc	10.1016/j.cbpc.2011.05.016	Yes	No	Conflated
gender_sex_conflation	2011	03.Actinopterygii	Siluriformes	Clariidae	Clarias	Gariepinus		obs	General And Comparative Endocrinology	disc	10.1016/j.ygcen.2011.02.020	No	No	Conflated
gender_sex_conflation	2011	03.Actinopterygii	Beloniformes	Adrianichthyidae	Oryzias	Latipes		exp	Comparative Biochemistry And Physiology C-Toxicology & Pharmacology	disc	10.1016/j.cbpc.2011.01.003	No	No	Conflated
gender_sex_conflation	2011	03.Actinopterygii	Siluriformes	Clariidae	Clarias	Gariepinus		obs	General And Comparative Endocrinology	disc	10.1016/j.ygcen.2010.12.003	No	No	Conflated
gender_sex_conflation	2011	03.Actinopterygii	Perciformes	Moronidae	Morone			exp	Comparative Biochemistry And Physiology A-Molecular & Integrative Physiology	disc	10.1016/j.cbpa.2010.05.011	No	No	Conflated
gender_sex_conflation	2011	03.Actinopterygii	Cyprinodontiformes	Rivulidae	Kryptolebias	Marmoratus		exp	Comparative Biochemistry And Physiology C-Toxicology & Pharmacology	disc	10.1016/j.cbpc.2010.10.005	No	No	Conflated
gender_sex_conflation	2010	03.Actinopterygii	Labriformes	Labridae	Semicossyphus	Pulcher		obs	California Fish And Game	disc		No	No	Conflated
gender_sex_conflation	2010	03.Actinopterygii	Cyprinodontiformes	Rivulidae	Kryptolebias	Marmoratus		obs	Comparative Biochemistry And Physiology C-Toxicology & Pharmacology	disc	10.1016/j.cbpc.2010.07.003	No	No	Conflated
gender_sex_conflation	2010	03.Actinopterygii	Cypriniformes	Cyprinidae	Squalius	Cephalus		obs	Comparative Biochemistry And Physiology C-Toxicology & Pharmacology	disc	10.1016/j.cbpc.2010.03.010	No	No	Conflated
gender_sex_conflation	2010	03.Actinopterygii	Cichliformes	Cichlidae	Pseudocrenilabrus	Multicolor		exp	Physiological And Biochemical Zoology	disc	10.1086/651100	No	No	Conflated
gender_sex_conflation	2010	03.Actinopterygii	Gadiformes	Gadidae	Gadus	Morhua / Ogac		obs	Acta Parasitologica	tax	10.2478/s11686-010-0009-3	No	No	Conflated
gender_sex_conflation	2010	03.Actinopterygii	Syngnathiformes	Syngnathidae				obs	Current Zoology	disc	10.1093/czoolo/56.1.118	Yes	No	Conflated
gender_sex_conflation	2010	03.Actinopterygii	Cypriniformes / Salmoniformes	Cyprinidae / Salmonidae	Carassius / Oncorhynchus	Auratus / Masou		rev	General And Comparative Endocrinology	disc	10.1016/j.ygcen.2009.04.011	No	No	Conflated
gender_sex_conflation	2010	03.Actinopterygii	Perciformes	Sparidae	Acanthopagrus	Schlegelii		exp	General And Comparative Endocrinology	disc	10.1016/j.ygcen.2009.05.016	No	No	Conflated
gender_sex_conflation	2009	03.Actinopterygii	Cichliformes	Cichlidae	Neolamprologus	Pulcher		obs	Ethology	disc	10.1111/j.1439-0310.2009.01705.x	No	No	Conflated
gender_sex_conflation	2009	03.Actinopterygii	Cichliformes	Cichlidae	Amatitlania	Nigrofasciata		exp	Animal Behaviour	disc	10.1016/j.anbehav.2009.08.005	No	No	Conflated
gender_sex_conflation	2009	03.Actinopterygii	Cyprinodontiformes	Rivulidae	Kryptolebias	Marmoratus		exp	Comparative Biochemistry And Physiology C-Toxicology & Pharmacology	disc	10.1016/j.cbpc.2009.04.006	No	No	Conflated
gender_sex_conflation	2009	03.Actinopterygii	Salmoniformes	Salmonidae	Salmo	Trutta		obs	Comparative Biochemistry And Physiology B-Biochemistry & Molecular Biology	disc	10.1016/j.cbpb.2009.02.015	No	No	Conflated
gender_sex_conflation	2009	03.Actinopterygii	Cyprinodontiformes	Fundulidae	Fundulus	Heteroclitus / Diaphanu		exp	Behavioural Processes	disc	10.1016/j.beproc.2009.02.012	No	No	Conflated
gender_sex_conflation	2009	03.Actinopterygii	Salmoniformes	Salmonidae	Salmo	Trutta		obs	General And Comparative Endocrinology	disc	10.1016/j.ygcen.2008.11.019	No	No	Conflated
gender_sex_conflation	2009	03.Actinopterygii	Cichliformes	Cichlidae	Julidochromis	Cichlid		exp	Integrative And Comparative Biology	disc		No	No	Conflated
gender_sex_conflation	2009	03.Actinopterygii	Cichliformes	Cichlidae	Neolamprologus	Pulcher		exp	Behaviour	disc	10.1163/000579509X12459328580026	No	No	Conflated
gender_sex_conflation	2009	03.Actinopterygii	Salmoniformes	Salmonidae	Salmo	Trutta		obs	Ichthyological Research	tax	10.1007/s10228-008-0066-x	Yes	No	Conflated
gender_sex_conflation	2008	03.Actinopterygii	Scorpaeniformes	Cottidae	Cottus	Leiopomus		obs	Copeia	tax	10.1643/CI-07-137	No	No	Conflated
gender_sex_conflation	2008	03.Actinopterygii	Salmoniformes	Salmonidae	Oncorhynchus			rev	Cybium	tax		No	No	Conflated
gender_sex_conflation	2008	03.Actinopterygii	Gadiformes	Gadidae	Gadus	Morhua		obs	Cybium	tax		No	No	Conflated
gender_sex_conflation	2008	03.Actinopterygii	Cichliformes	Cichlidae	Oreochromis	Mossambicus		exp	General And Comparative Endocrinology	disc	10.1016/j.ygcen.2008.03.002	No	No	Conflated
gender_sex_conflation	2008	03.Actinopterygii	Cyprinodontiformes	Rivulidae	Kryptolebias	Marmoratus		obs	Comparative Biochemistry And Physiology C-Toxicology & Pharmacology	disc	10.1016/j.cbpc.2008.01.007	No	No	Conflated
gender_sex_conflation	2008	03.Actinopterygii	Pleuronectiformes	Scophthalmidae	Lepidorhombus	Boscii		obs	Journal Of Natural History	disc	10.1080/00222930701835647	No	No	Conflated
gender_sex_conflation	2007	03.Actinopterygii						rev	Comparative Biochemistry And Physiology C-Toxicology & Pharmacology	disc	10.1016/j.cbpc.2006.12.011	No	No	Conflated
gender_sex_conflation	2007	03.Actinopterygii	Cyprinodontiformes	Goodeidae	Girardinichthys	Viviparus		exp	Comparative Biochemistry And Physiology A-Molecular & Integrative Physiology	disc	10.1016/j.cbpa.2006.04.022	No	No	Conflated
gender_sex_conflation	2007	03.Actinopterygii	Cypriniformes	Cyprinidae	Pimephales	Promelas		obs	General And Comparative Endocrinology	disc	10.1016/j.ygcen.2006.07.014	No	No	Conflated
gender_sex_conflation	2006	03.Actinopterygii	Acipenseriformes	Acipenseridae	Acipenser	Gueldenstaedtii		obs	General And Comparative Endocrinology	disc	10.1016/j.ygcen.2006.04.008	No	No	Conflated
gender_sex_conflation	2006	03.Actinopterygii	Cypriniformes	Cyprinidae	Danio	Rerio		obs	Comparative Biochemistry And Physiology A-Molecular & Integrative Physiology	disc		No	No	Conflated
gender_sex_conflation	2006	03.Actinopterygii	Anabantiformes	Osphronemidae	Betta	Splendens		obs	Behavioural Processes	disc	10.1016/j.beproc.2005.11.014	No	No	Conflated
gender_sex_conflation	2006	03.Actinopterygii	Beloniformes	Adrianichthyidae	Oryzias	Latipes		obs	Zoological Science	disc	10.2108/zsj.23.23	No	No	Conflated
gender_sex_conflation	2005	03.Actinopterygii	Gadiformes	Gadidae	Micromesistius	Poutassou		obs	Journal Of Helminthology	tax	10.1079/JOH2004269	No	No	Conflated
gender_sex_conflation	2004	03.Actinopterygii	Salmoniformes	Salmonidae	Oncorhynchus	Mykiss		obs	Integrative And Comparative Biology	disc		No	No	Conflated
gender_sex_conflation	2004	03.Actinopterygii	Salmoniformes	Salmonidae	Salvelinus	Alpinus		obs	Comparative Biochemistry And Physiology C-Toxicology & Pharmacology	disc	10.1016/j.cca.2004.10.003	No	No	Conflated
gender_sex_conflation	2004	03.Actinopterygii	Salmoniformes	Salmonidae	Oncorhynchus	Masou		exp	General And Comparative Endocrinology	disc	10.1016/j.ygcen.2004.02.012	No	No	Conflated
gender_sex_conflation	2003	03.Actinopterygii						obs	Integrative And Comparative Biology	disc		No	No	Conflated
gender_sex_conflation	2003	03.Actinopterygii	Anguilliformes	Anguillidae	Anguilla	Anguilla		obs	General And Comparative Endocrinology	disc	10.1016/S0016-6480(03)00238-7	No	No	Conflated
gender_sex_conflation	2003	03.Actinopterygii	Anguilliformes	Anguillidae	Anguilla	Anguilla		obs	Comparative Biochemistry And Physiology B-Biochemistry & Molecular Biology	disc	10.1016/S1096-4959(03)00207-0	No	No	Conflated
gender_sex_conflation	2002	03.Actinopterygii	Gadiformes	Lotidae	Lota	Lota		obs	Journal Of Experimental Zoology	disc	10.1002/jez.10142	No	No	Conflated
gender_sex_conflation	2002	03.Actinopterygii	Pleuronectiformes	Pleuronectidae	Hippoglossus	Hippoglossus		obs	General And Comparative Endocrinology	disc	10.1016/S0016-6480(02)00023-0	No	No	Conflated
gender_sex_conflation	2002	03.Actinopterygii	Perciformes	Sparidae	Diplodus	Sargus		obs	General And Comparative Endocrinology	disc	10.1016/S0016-6480(02)00024-2	No	No	Conflated
gender_sex_conflation	2002	03.Actinopterygii	Cypriniformes	Cyprinidae	Cyprinus	Carpio		exp	Comparative Biochemistry And Physiology B-Biochemistry & Molecular Biology	disc	10.1016/S1096-4959(01)00526-7	No	No	Conflated
gender_sex_conflation	2001	03.Actinopterygii	Syngnathiformes	Syngnathidae	Hippocampus	Zosterae		exp	Comparative Biochemistry And Physiology A-Molecular And Integrative Physiology	disc	10.1016/S1095-6433(01)00291-4	No	No	Conflated
gender_sex_conflation	2001	03.Actinopterygii	Scorpaeniformes	Gasterosteidae	Gasterosteus	Aculeatus		obs	Journal Of Comparative Physiology B-Biochemical Systems And Environmental Physiology	disc	10.1007/s003600000162	No	No	Conflated
gender_sex_conflation	2001	03.Actinopterygii	Acanthuriformes	Sciaenidae	Genyonemus	Lineatus		obs	Comparative Parasitology	tax		No	No	Conflated
gender_sex_conflation	2000	03.Actinopterygii	Scorpaeniformes	Gasterosteidae	Culaea	Inconstans		obs	Behaviour	disc	10.1163/156853900502394	No	No	Conflated
gender_sex_conflation	1999	03.Actinopterygii	Salmoniformes	Salmonidae	Oncorhynchus	Mykiss		obs	Journal Of Experimental Zoology	disc	10.1002/(SICI)1097-010X(19990901)284:4<466::AID-JEZ13>3.3.CO;2-7	No	No	Conflated
gender_sex_conflation	1999	03.Actinopterygii	Perciformes	Sparidae	Diplodus	Holbrooki		obs	Copeia	tax		No	No	Conflated
gender_sex_conflation	1999	03.Actinopterygii	Cyprinodontiformes	Poeciliidae	Xiphophorus	Maculatus		obs	General And Comparative Endocrinology	disc	10.1006/gcen.1999.7317	No	No	Conflated
gender_sex_conflation	1999	03.Actinopterygii	Salmoniformes	Salmonidae	Oncorhynchus	Mykiss		obs	Comparative Biochemistry And Physiology B-Biochemistry & Molecular Biology	disc	10.1016/S0305-0491(99)00059-0	No	No	Conflated
gender_sex_conflation	1999	03.Actinopterygii	Gadiformes	Gadidae	Gadus	Morhua		obs	Comparative Biochemistry And Physiology B-Biochemistry & Molecular Biology	disc	10.1016/S0305-0491(98)10157-8	No	No	Conflated
gender_sex_conflation	1998	03.Actinopterygii	Siluriformes	Ictaluridae	Ictalurus	Punctatus		obs	Comparative Biochemistry And Physiology C-Pharmacology Toxicology & Endocrinology	disc	10.1016/S0742-8413(98)10051-8	No	No	Conflated
gender_sex_conflation	1998	03.Actinopterygii	Gymnotiformes	Apteronotidae	Apteronotus			exp	Journal Of Comparative Physiology A-Sensory Neural And Behavioral Physiology	disc	10.1007/s003590050236	Yes	No	Conflated
gender_sex_conflation	1998	03.Actinopterygii	Cichliformes	Cichlidae	Oreochromis	Mossambicus		obs	Comparative Biochemistry And Physiology A-Molecular & Integrative Physiology	disc	10.1016/S1095-6433(98)10010-7	No	No	Conflated
gender_sex_conflation	1997	03.Actinopterygii	Salmoniformes	Salmonidae	Salvelinus	Fontinalis		exp	Journal Of Experimental Zoology	disc	10.1002/(SICI)1097-010X(19971015)279:3<273::AID-JEZ8>3.0.CO;2-K	No	No	Conflated
gender_sex_conflation	1996	03.Actinopterygii	Salmoniformes	Salmonidae	Salmo	Salar		obs	Physiological Zoology	disc	10.1086/physzool.69.4.30164229	No	No	Conflated
gender_sex_conflation	1995	03.Actinopterygii						rev	Comparative Biochemistry And Physiology A-Molecular & Integrative Physiology	disc	10.1016/0300-9629(95)00060-K	No	No	Conflated
gender_sex_conflation	1995	03.Actinopterygii	Cypriniformes	Cobitidae	Cobitis	Taenia		obs	Folia Zoologica	disc		No	No	Conflated
gender_sex_conflation	1993	03.Actinopterygii	Cichliformes	Cichlidae	Cichlasoma	Nigrofasciatum		exp	Behavioral Ecology	disc	10.1093/beheco/4.4.345	No	No	Conflated
gender_sex_conflation	1993	03.Actinopterygii	Cypriniformes	Ciyprinidae	Pimephales	Promelas		obs	Texas Journal Of Science	disc		No	No	Conflated
gender_sex_conflation	1993	03.Actinopterygii	Syngnathiformes	Syngnathidae	Syngnathus	Fuscus		exp	Copeia	tax		No	No	Conflated
gender_sex_conflation	1992	03.Actinopterygii	Cyprinodontiformes	Rivulidae	Kryptolebias	Marmoratus		obs	Canadian Journal Of Zoology-Revue Canadienne De Zoologie	disc	10.1139/z92-314	No	No	Conflated
gender_sex_conflation	1987	03.Actinopterygii	Perciformes	Serranidae	Serranus	Fasciatus		obs	Animal Behaviour	disc	10.1016/S0003-3472(87)80053-2	No	No	Conflated
gender_sex_conflation	1994	03.Actinopterygii			Lythrypnus	Dalli		exp	Behavioral Ecology	disc		No	No	Conflated
gender_sex_conflation	2013	03.Actinopterygii	Gobiiformes	Gobiidae	Neogobius/ Ponticola	Melanostomus/Kessleri		exp	Ethology Ecology & Evolution	disc	10.1080/03949370.2013.806361	No	No	Conflated
gender_sex_conflation	2016	03.Chondrichthyes	Lamniformes	Lamnidae	Carcharodon	Carcharias		obs	Behavioral Ecology And Sociobiology	disc	10.1007/s00265-016-2179-y	No	No	Conflated
gender_sex_conflation	2003	03.Chondrichthyes	Lamniformes	Lamnidae	Lamna	Ditropis		obs	Comparative Biochemistry And Physiology B-Biochemistry & Molecular Biology	disc	10.1016/S1096-4959(02)00268-3	No	No	Conflated
gender_sex_conflation	2020	04.Amphibia	Anura	Microhylidae / Pipidae	Kaloula / Xenopus	Pulchra / Laevis		obs	Animals	bio	10.3390/ani10112142	No	No	Conflated
gender_sex_conflation	2020	04.Amphibia	Anura	Bufonidae	Bufotes	Variabilis		obs	Russian Journal Of Herpetology	tax	10.30906/1026-2296-2020-27-6-316-324	No	No	Conflated
gender_sex_conflation	2018	04.Amphibia	Anura	Pipidae	Xenopus	Laevis		obs	European Zoological Journal	disc	10.1080/24750263.2018.1450456	No	No	Conflated
gender_sex_conflation	2018	04.Amphibia	Urodela	Salamandridae	Salamandra	Infraimmaculata	Semenovi	obs	Russian Journal Of Herpetology	tax		No	No	Conflated
gender_sex_conflation	2016	04.Amphibia	Urodela					obs	Belgian Journal Of Zoology	disc		No	No	Conflated
gender_sex_conflation	2015	04.Amphibia	Urodela	Ambystomatidae	Ambystoma	Rivulare		surv	Herpetological Conservation And Biology	tax		No	No	Conflated
gender_sex_conflation	2014	04.Amphibia	Anura	Bufonidae	Anaxyrus	Boreas		obs	Herpetological Conservation And Biology	tax		No	No	Conflated
gender_sex_conflation	2014	04.Amphibia	Anura	Pipidae	Xenopus	Laevis		exp	Journal Of Experimental Zoology Part A-Ecological Genetics And Physiology	tax	10.1002/jez.1831	No	No	Conflated
gender_sex_conflation	2011	04.Amphibia	Urodela	Hynobiidae	Hynobius	Nebulosus		obs	Zoological Science	disc	10.2108/zsj.28.175	No	No	Conflated
gender_sex_conflation	2010	04.Amphibia	Anura	Bufonidae	Bufo	Canorus		obs	Herpetological Conservation And Biology	disc		No	No	Conflated
gender_sex_conflation	2010	04.Amphibia	Anura	Pipidae	Xenopus	Laevis		exp	General And Comparative Endocrinology	disc	10.1016/j.ygcen.2010.04.012	No	No	Conflated
gender_sex_conflation	2010	04.Amphibia	Anura	Ranidae	Rana	Temporaria		obs	Animal Behaviour	disc	10.1016/j.anbehav.2010.01.003	No	No	Conflated
gender_sex_conflation	2010	04.Amphibia	Anura					obs	Reproduction Fertility And Development	disc	10.1071/RDv22n1Ab196	No	No	Conflated
gender_sex_conflation	2009	04.Amphibia	Anura	Leptodactylidae	Leptodactylus	Troglodytes		obs	Herpetological Journal	tax		No	No	Conflated
gender_sex_conflation	2009	04.Amphibia	Urodela	Salamandridae	Mesotriton	Alpestris		obs	Amphibia-Reptilia	tax	10.1163/156853809788795218	No	No	Conflated
gender_sex_conflation	2008	04.Amphibia	Anura	Ranidae	Rana	Pretiosa		obs	Copeia	tax	10.1643/CH-07-142	No	No	Conflated
gender_sex_conflation	2008	04.Amphibia	Anura	Hylidae	Hyla	Avivoca		obs	Behavioral Ecology And Sociobiology	disc	10.1007/s00265-008-0650-0	No	No	Conflated
gender_sex_conflation	2008	04.Amphibia	Anura	Ranidae	Rana	Rugosa		obs	General And Comparative Endocrinology	disc	10.1016/j.ygcen.2008.04.019	No	No	Conflated
gender_sex_conflation	2007	04.Amphibia	Anura	Pipidae	Xenopus	Laevis		obs	General And Comparative Endocrinology	disc	10.1016/j.ygcen.2007.01.041	No	No	Conflated
gender_sex_conflation	2006	04.Amphibia	Anura	Pipidae	Xenopus	Laevis		exp	General And Comparative Endocrinology	disc	10.1016/j.ygcen.2005.10.005	No	No	Conflated
gender_sex_conflation	2006	04.Amphibia	Anura	Bufonidae	Bufo	Americanus / Boreas		obs	Zoo Biology	disc	10.1002/zoo.20077	No	No	Conflated
gender_sex_conflation	2005	04.Amphibia	Urodela	Plethodontidae	Aneides	Aeneus		obs	Journal Of Herpetology	tax	10.1670/228-04A.1	No	No	Conflated
gender_sex_conflation	2004	04.Amphibia	Anura	Hylidae / " / " / Myobatrachidae	Litoria / " / " / Mixophyes	Chloris / Lesueuri / Pearsoniana / Fleayi		obs	Herpetologica	tax	10.1655/02-68	No	No	Conflated
gender_sex_conflation	2002	04.Amphibia	Urodela	Salamandridae	Triturus			obs	Journal Of Herpetology	tax	10.1670/0022-1511(2002)036[0030:SVISRA]2.0.CO;2	No	No	Conflated
gender_sex_conflation	2000	04.Amphibia	Anura	Hylidae	Hyla	Cinerea		obs	Comparative Parasitology	tax		No	No	Conflated
gender_sex_conflation	1999	04.Amphibia	Anura	Pipidae	Xenopus	Laevis		obs	Comparative Biochemistry And Physiology B-Biochemistry & Molecular Biology	disc	10.1016/S0305-0491(99)00141-8	No	No	Conflated
gender_sex_conflation	1998	04.Amphibia	Anura	Bufonidae	Bufo	Marinus		obs	Comparative Biochemistry And Physiology A-Molecular & Integrative Physiology	disc	10.1016/S1095-6433(98)10112-5	No	No	Conflated
gender_sex_conflation	1992	04.Amphibia	Anura	Pipidae	Xenopus	Laevis		obs	Comparative Biochemistry And Physiology B-Biochemistry & Molecular Biology	disc	10.1016/0305-0491(92)90302-8	No	No	Conflated
gender_sex_conflation	1989	04.Amphibia	Anura	Pipidae	Xenopus	Laevis		obs	Journal Of Comparative Physiology B-Biochemical Systems And Environmental Physiology	disc	10.1007/BF00692419	No	No	Conflated
gender_sex_conflation	2013	05.Mammalia	Chiroptera	Vespertilionidae	Myotis / " / Plecotus	Bechsteinii / Nattereri / Auritus		obs	Mammalian Biology	tax	10.1016/j.mambio.2012.07.156	No	No	Conflated
gender_sex_conflation	2005	05.Mammalia	Eulipotyphla	Erinaceidae	Erinaceus	Europaeus		obs	Acta Theriologica	tax	10.1007/BF03194480	Yes	No	Conflated
gender_sex_conflation	2005	05.Mammalia	Perissodactyla	Equidae	Equus	Caballus		obs	Animal Behaviour	disc	10.1016/j.anbehav.2004.10.012	No	No	Conflated
gender_sex_conflation	2005	05.Mammalia	Artiodactyla	Balaenidae	Eubalaena	Glacialis		obs	General And Comparative Endocrinology	disc	10.1016/j.ygcen.2005.02.002	No	No	Conflated
gender_sex_conflation	2016	05.Mammalia	Artiodactyla					obs	Pakistan Journal Of Zoology	disc		No	No	Conflated
gender_sex_conflation	2022	05.Mammalia	Artiodactyla	Bovidae	Capra			obs	Veterinary Research Forum	disc	10.30466/vrf.2020.120090.2841	No	No	Conflated
gender_sex_conflation	2022	05.Mammalia	Lagomorpha	Leporidae				obs	Animals	bio	10.3390/ani12192695	No	No	Conflated
gender_sex_conflation	2022	05.Mammalia	Carnivora	Canidae	Canis	Familiaris		obs	Animals	bio	10.3390/ani12182442	No	No	Conflated
gender_sex_conflation	2022	05.Mammalia	Artiodactyla	Bovidae	Bos	Taurus		exp	Animals	bio	10.3390/ani12151960	No	No	Conflated
gender_sex_conflation	2022	05.Mammalia	Artiodactyla	Suidae	Sus	Scrofa		exp	Animals	bio	10.3390/ani12141778	No	No	Conflated
gender_sex_conflation	2022	05.Mammalia	Artiodactyla	Suidae	Sus	Scrofa		obs	Animals	bio	10.3390/ani12141865	No	No	Conflated
gender_sex_conflation	2022	05.Mammalia	Lagomorpha	Leporidae	Oryctolagus	Cuniculus		exp	Animals	bio	10.3390/ani12121537	No	No	Conflated
gender_sex_conflation	2022	05.Mammalia	Artiodactyla	Suidae / Bovidae	Sus / Ovis / Bos	Scrofa / Aries / Taurus		rev	Animals	bio	10.3390/ani12121550	No	No	Conflated
gender_sex_conflation	2022	05.Mammalia	Carnivora	Canidae	Canis	Familiaris		obs	Animals	bio	10.3390/ani12091091	No	No	Conflated
gender_sex_conflation	2022	05.Mammalia	Carnivora	Procyonidae	Nasua	Nasua		obs	Animals	bio	10.3390/ani12030293	No	No	Conflated
gender_sex_conflation	2022	05.Mammalia	Perissodactyla	Equidae	Equus	Asnius		obs	Animals	bio	10.3390/ani12020132	No	No	Conflated
gender_sex_conflation	2021	05.Mammalia	Carnivora	Canidae	Canis	Familiaris		obs	Animals	bio	10.3390/ani11123372	No	No	Conflated
gender_sex_conflation	2021	05.Mammalia	Artiodactyla	Suidae	Sus	Scrofa		obs	Animals	bio	10.3390/ani11113215	No	No	Conflated
gender_sex_conflation	2021	05.Mammalia	Artiodactyla	Suidae	Sus	Scrofa		obs	Animals	bio	10.3390/ani11113298	No	No	Conflated
gender_sex_conflation	2021	05.Mammalia	Artiodactyla	Bovidae	Bos	Taurus		obs	Animals	bio	10.3390/ani11113014	No	No	Conflated
gender_sex_conflation	2022	05.Mammalia	Carnivora	Canidae / Felidae	Canis / Felis	Familiaris / Catus		exp	Veterinary And Comparative Orthopaedics And Traumatology	disc	10.1055/s-0041-1736219	No	No	Conflated
gender_sex_conflation	2021	05.Mammalia	Artiodactyla	Suidae	Sus	Scrofa		exp	Animals	bio	10.3390/ani11082181	No	No	Conflated
gender_sex_conflation	2021	05.Mammalia	Artiodactyla	Bovidae	Bos	Grunniens		obs	Animals	bio	10.3390/ani11072142	No	No	Conflated
gender_sex_conflation	2021	05.Mammalia	Rodentia	Cricetidae	Microtus	Arvalis / Agrestis / Oeconomus		obs	Animals	bio	10.3390/ani11061814	No	No	Conflated
gender_sex_conflation	2021	05.Mammalia	Perissodactyla	Equidae	Equus	Asinus		obs	Animals	bio	10.3390/ani11061748	No	No	Conflated
gender_sex_conflation	2021	05.Mammalia	Artiodactyla	Bovidae	Bos	Taurus		rev	Animals	bio	10.3390/ani11061696	No	No	Conflated
gender_sex_conflation	2021	05.Mammalia	Lagomorpha	Leporidae	Oryctolagus	Cuniculus	Domesticus	exp	Animals	bio	10.3390/ani11061566	No	No	Conflated
gender_sex_conflation	2021	05.Mammalia	Perissodactyla	Equidae	Equus	Caballus		surv	Animals	bio	10.3390/ani11061762	No	No	Conflated
gender_sex_conflation	2021	05.Mammalia	Carnivora	Canidae	Canis	Familiaris		obs	Veterinary And Comparative Orthopaedics And Traumatology	disc	10.1055/s-0041-1726081	No	No	Conflated
gender_sex_conflation	2021	05.Mammalia	Carnivora	Mustelidae	Neogale	Vison		exp	Animals	bio	10.3390/ani11051468	No	No	Conflated
gender_sex_conflation	2021	05.Mammalia	Carnivora	Canidae	Canis	Familiaris		obs	Animals	bio	10.3390/ani11040927	No	No	Conflated
gender_sex_conflation	2021	05.Mammalia	Carnivora	Canidae	Canis	Familiaris		obs	Animals	bio	10.3390/ani11040949	No	No	Conflated
gender_sex_conflation	2021	05.Mammalia	Artiodactyla	Suidae	Sus	Scrofa		exp	Animals	bio	10.3390/ani11041103	No	No	Conflated
gender_sex_conflation	2021	05.Mammalia	Carnivora	Ursidae	Ailuropoda	Melanoleuca		obs	Zoological Science	disc	10.2108/zs200106	No	No	Conflated
gender_sex_conflation	2021	05.Mammalia	Artiodactyla	Camelidae				rev	Acta Parasitologica	disc	10.1007/s11686-020-00333-9	No	No	Conflated
gender_sex_conflation	2021	05.Mammalia	Artiodactyla	Bovidae	Ovis	Vignei	Punjabiensis	obs	Pakistan Journal Of Zoology	disc	10.17582/journal.pjz/20190305070310	No	No	Conflated
gender_sex_conflation	2021	05.Mammalia	Rodentia	Muridae	Mus	Musculus		exp	Pakistan Journal Of Zoology	disc	10.17582/journal.pjz/20171213171244	No	No	Conflated
gender_sex_conflation	2021	05.Mammalia	Pholidota	Manidae	Manis	Crassicaudat		obs	Animals	bio	10.3390/ani11010025	No	No	Conflated
gender_sex_conflation	2021	05.Mammalia	Artiodactyla	Giraffidae	Giraffa	Camelopardalis		obs	Journal Of Zoo And Aquarium Research	disc	10.19227/jzar.v9i3.615	No	No	Conflated
gender_sex_conflation	2021	05.Mammalia	Rodentia	Cavidae	Cavia	Porcellus		obs	Veterinary Research Forum	disc	10.30466/vrf.2020.108629.2580	No	No	Conflated
gender_sex_conflation	2020	05.Mammalia	Rodentia	Muridae	Mus	Musculus		obs	Russian Journal Of Theriology	disc	10.15298/rusjtheriol.19.2.05	No	No	Conflated
gender_sex_conflation	2020	05.Mammalia	Pholidota	Manidae	Manis			obs	General And Comparative Endocrinology	disc	10.1016/j.ygcen.2020.113607	No	No	Conflated
gender_sex_conflation	2020	05.Mammalia	Artiodactyla	Bovidae	Bos	Taurus		obs	Animals	bio	10.3390/ani10122362	No	No	Conflated
gender_sex_conflation	2020	05.Mammalia	Perissodactyla	Equidae	Equus	Caballus		surv	Animals		10.3390/ani10122283	No	No	Conflated
gender_sex_conflation	2020	05.Mammalia	Artiodactyla	Bovidae	Ovis	Aries		surv	Animals	bio	10.3390/ani10101901	No	No	Conflated
gender_sex_conflation	2020	05.Mammalia	Carnivora	Canidae	Canis	Familiaris		nomen	Pakistan Journal Of Zoology	disc	10.17582/journal.pjz/20191206171254	No	No	Conflated
gender_sex_conflation	2020	05.Mammalia	Artiodactyla	Bovidae	Ovis	Aries		exp	Animals	bio	10.3390/ani10091502	No	No	Conflated
gender_sex_conflation	2020	05.Mammalia	Lagomorpha	Leporidae				theo	Animals	bio	10.3390/ani10081263	No	No	Conflated
gender_sex_conflation	2020	05.Mammalia	Perissodactyla	Equidae	Equus	Asinus		theo	Animals	bio	10.3390/ani10081411	No	No	Conflated
gender_sex_conflation	2020	05.Mammalia	Carnivora	Felidae	Felis	Catus		obs	Animals	bio	10.3390/ani10061092	No	No	Conflated
gender_sex_conflation	2020	05.Mammalia	Perissodactyla	Equidae	Equus	Caballus		theo	Animals	bio	10.3390/ani10061075	No	No	Conflated
gender_sex_conflation	2020	05.Mammalia	Carnivora	Canidae	Canis	Familiaris		obs	Helminthologia	tax	10.2478/helm-2020-0016	No	No	Conflated
gender_sex_conflation	2020	05.Mammalia	Rodentia			Apodemus flavicollis / Apodemus agrarius / Myodes glareolus / Microtus arvalis / Sorex araneus / Sorex minutus / Mus musculus		surv	Animals	bio	10.3390/ani10050856	No	No	Conflated
gender_sex_conflation	2020	05.Mammalia	Carnivora	Canidae	Canis	Familiaris / Lupus		exp	Journal Of Comparative Psychology	disc	10.1037/com0000208	No	No	Conflated
gender_sex_conflation	2020	05.Mammalia	Carnivora	Canidae	Canis	Familiaris		obs	Animals	bio	10.3390/ani10040636	No	No	Conflated
gender_sex_conflation	2020	05.Mammalia	Artiodactyla	Bovidae				obs	Pakistan Journal Of Zoology	disc	10.17582/journal.pjz/2020.52.1.115.119	No	No	Conflated
gender_sex_conflation	2020	05.Mammalia	Scandentia	Tupaiidae	Tupaia	Belangeri	Chinensis	obs	Experimental Animals	disc	10.1538/expanim.19-0079	No	No	Conflated
gender_sex_conflation	2020	05.Mammalia	Artiodactyla	Suidae	Sus	Scrofa		obs	European Journal Of Wildlife Research	disc	10.1007/s10344-019-1359-2	No	No	Conflated
gender_sex_conflation	2020	05.Mammalia	Artiodactyla	Antilopini	Antidorcas	Marsupialis		obs	Journal Of Zoo And Aquarium Research	disc	10.19227/jzar.v813.344	No	No	Conflated
gender_sex_conflation	2020	05.Mammalia	Artiodactyla	Cervidae	Odocoileus	Virginianus		nhn	Comparative Parasitology		10.1654/1525-2647-87.1.106	No	No	Conflated
gender_sex_conflation	2020	05.Mammalia	Perissodactyla	Equidae	Equus	Caballus		obs	Animals	bio	10.3390/ani10010023	No	No	Conflated
gender_sex_conflation	2020	05.Mammalia	Primates	Cercopithecidae	Macaca	Mulatta		obs	Experimental Animals	disc	10.1538/expanim.20-0194	No	No	Conflated
gender_sex_conflation	2020	05.Mammalia	Rodentia	Muridae	Mus	Musculus		exp	Experimental Animals	disc	10.1538/expanim.20-0028	No	No	Conflated
gender_sex_conflation	2019	05.Mammalia	Artiodactyla	Bovidae	Bos	Taurus		obs	Animals	bio	10.3390/ani9110971	No	No	Conflated
gender_sex_conflation	2019	05.Mammalia	Carnivora	Canidae	Canis	Familiaris		obs	Animals	bio	10.3390/ani9110962	No	No	Conflated
gender_sex_conflation	2019	05.Mammalia	Carnivora	Felidae	Panthera	Leo		obs	Behavioral Ecology	disc	10.1093/beheco/arz048	No	No	Conflated
gender_sex_conflation	2019	05.Mammalia	Rodentia / " / Lagomorpha	Muridae / " / Leporidae	Mus / Rattus / Oryctolagus	Musculus / Norvegicus / Cuniculus	Mice, rats, rabbits (oh my!)	obs	Experimental Animals	disc	10.1538/expanim.18-0176	No	No	Conflated
gender_sex_conflation	2019	05.Mammalia	Lagomorpha	Leporidae	Oryctolagus	Cuniculus	Domesticus	obs	Experimental Animals	disc		No	No	Conflated
gender_sex_conflation	2019	05.Mammalia	Carnivora	Ursidae	Ailuropoda	Melanoleuca		obs	Animals	bio	10.3390/ani9050264	No	No	Conflated
gender_sex_conflation	2019	05.Mammalia	Carnivora	Ursidae	Ailuropoda	Melanoleuca		obs	Ursus	tax	10.2192/URSUS-D-18-00009.1	No	No	Conflated
gender_sex_conflation	2019	05.Mammalia	Artiodactyla	Cervidae	Cervus	Elaphus		obs	European Journal Of Wildlife Research	disc	10.1007/s10344-019-1262-x	No	No	Conflated
gender_sex_conflation	2019	05.Mammalia	Carnivora	Felidae	Felis	Catus		obs	Veterinary Research Forum	disc	10.30466/vrf.2019.71293.1975	No	No	Conflated
gender_sex_conflation	2019	05.Mammalia	Artiodactyla	Bovidae	Bos	Taurus		exp	Veterinary Research Forum	disc	10.30466/vrf.2018.87502.2136	No	No	Conflated
gender_sex_conflation	2019	05.Mammalia	Carnivora	Hyaenidae	Parahyanea	Brunnea		obs	Journal Of Zoology	disc	10.1111/jzo.12618	No	No	Conflated
gender_sex_conflation	2018	05.Mammalia	Artiodactyla	Bovidae	Bos	Taurus		obs	Pakistan Journal Of Zoology	disc	10.17582/journal.pjz/2018.50.5.1731.1737	No	No	Conflated
gender_sex_conflation	2018	05.Mammalia	Diprotodontia	Macropodidae	Dendrolagus	Lumholtzi		obs	Wildlife Research	disc	10.1071/WR17143	No	No	Conflated
gender_sex_conflation	2018	05.Mammalia	Perissodactyla	Equidae	Equus	Caballus		obs	Animal Cognition	disc	10.1007/s10071-018-1196-9	No	No	Conflated
gender_sex_conflation	2018	05.Mammalia	Artiodactyla	Bovidae	Ovis	Aries		exp	Animals	bio	10.3390/ani8070122	No	No	Conflated
gender_sex_conflation	2018	05.Mammalia	Carnivora	Felidae	Ancinonyx / Panthera / Ancinonyx / Pardofelis / Pardofelis / Panthera / Lynx / Lynx / Panthera / Felis	Jabutus / Onca / Jabutus / Marmorata / Temminckii / Uncia / Pardinus / Pardinus / Tigres / Silvestris		obs	Zoo Biology	disc	10.1002/zoo.21416	No	No	Conflated
gender_sex_conflation	2018	05.Mammalia	Artiodactyla	Bovidae	Bos	Taurus		obs	Pakistan Journal Of Zoology	disc	10.17582/journal.pjz/2018.50.2.611.617	No	No	Conflated
gender_sex_conflation	2018	05.Mammalia	Artiodactyla	Bovidae	Bos	Taurus		obs	Pakistan Journal Of Zoology	disc	10.17582/journal.pjz/2018.50.1.183.187	No	No	Conflated
gender_sex_conflation	2018	05.Mammalia	Carnivora	Ursidae	Melursus	Ursinus		obs	Journal Of Zoo And Aquarium Research	disc		No	No	Conflated
gender_sex_conflation	2018	05.Mammalia	Carnivora	Felidae	Felis	Silvestris	Silvestris	obs	Mammalia	tax	10.1515/mammalia-2016-0045	No	No	Conflated
gender_sex_conflation	2017	05.Mammalia	Carnivora	Phocidae	Mirounga angustirostris			obs	General And Comparative Endocrinology	thesis	10.1016/j.ygcen.2017.08.001	No	No	Conflated
gender_sex_conflation	2017	05.Mammalia	Carnivora	Ursidae	Ursus	Arctos		obs	European Journal Of Wildlife Research	disc	10.1007/s10344-017-1138-x	No	No	Conflated
gender_sex_conflation	2017	05.Mammalia	Perissodactyla	Equidae	Equus	Caballus / Africanus	/ Asinus	obs	Acta Parasitologica	tax	10.1515/ap-2017-0073	No	No	Conflated
gender_sex_conflation	2017	05.Mammalia	Lagomorpha	Leporidae	Lepus	Europaeus		obs	European Journal Of Wildlife Research	disc	10.1007/s10344-017-1121-6	No	No	Conflated
gender_sex_conflation	2017	05.Mammalia	Carnivora	Canidae	Canis / Vulpes	Aureus / Vulpes		obs	European Journal Of Wildlife Research	disc	10.1007/s10344-017-1101-x	No	No	Conflated
gender_sex_conflation	2017	05.Mammalia	Artiodactyla	Balaenidae	Eubalaena	Australis		obs	Mammalia	tax	10.1515/mammalia-2015-0096	No	No	Conflated
gender_sex_conflation	2017	05.Mammalia	Carnivora	Ursidae	Ursus	Arctos		obs	Physiological And Biochemical Zoology	disc	10.1086/690913	No	No	Conflated
gender_sex_conflation	2017	05.Mammalia	Rodentia	Cricetidae	Cricetinae	Cricetulus	Barabensis	obs	Integrative Zoology	disc	10.1111/1749-4877.12223	No	No	Conflated
gender_sex_conflation	2017	05.Mammalia	Perissodactyla	Equidae	Equus	Caballus		obs	Acta Parasitologica	tax	10.1515/ap-2017-0028	No	No	Conflated
gender_sex_conflation	2017	05.Mammalia	Carnivora	Canidae	Canis	Familiaris		obs	Veterinary And Comparative Orthopaedics And Traumatology	disc	10.3415/VCOT-16-07-0115	No	No	Conflated
gender_sex_conflation	2017	05.Mammalia	Carnivora	Canidae	Canis	Familiaris		NHN	Reproduction Fertility And Development	disc	10.1071/RD15174	No	No	Conflated
gender_sex_conflation	2017	05.Mammalia	Scandentia	Tupaiidae	Tupaia	Belangeri		obs	European Zoological Journal	disc	10.1080/24750263.2017.1391340	No	No	Conflated
gender_sex_conflation	2016	05.Mammalia	Perissodactyla	Equidae	Equus	Africanus	Asinus	obs	Pakistan Journal Of Zoology	disc		No	No	Conflated
gender_sex_conflation	2016	05.Mammalia	Carnivora	Felidae	Lynx	Lynx		obs	Mammal Research	tax	10.1007/s13364-016-0279-8	No	No	Conflated
gender_sex_conflation	2016	05.Mammalia	Artiodactyla	Delphinidae / Delphinidae / Delphinidae / Delphinidae / Physeteridae / Delphinidae / Delphinidae	Gramous / Tursiops / Stenella / Globicephala / Physeter / Orcinus / Sousa	Griseus / Aduncus / Longirostris / Macrorhynchus / Macrocephalus / Orca / Sahulensis		obs	Journal Of Mammalogy	tax	10.1093/jmammal/gyw089	No	No	Conflated
gender_sex_conflation	2016	05.Mammalia	Rodentia	Muridae	Rattus	Norvegicus	Domestica	exp	General And Comparative Endocrinology	disc	10.1016/j.ygcen.2016.06.018	No	No	Conflated
gender_sex_conflation	2016	05.Mammalia	Primates	Cercopithecidae	Rhinopithecus	Roxellana		obs	Animal Cognition	disc	10.1007/s10071-016-1002-5	No	No	Conflated
gender_sex_conflation	2016	05.Mammalia	Carnivora	Canidae	Canis	Adustus / Aureus / Mesomelas / Latrans / Simensis / Lupus / Rufus / Lycaon / Familiaris		obs	Ethology	disc	10.1111/eth.12510	No	No	Conflated
gender_sex_conflation	2016	05.Mammalia	Dasyuromorphia	Dasyurids	Sarcophilus	Harrisii		obs	Mammalian Biology	tax	10.1016/j.mambio.2016.03.007	No	No	Conflated
gender_sex_conflation	2016	05.Mammalia	Rodentia	Cricetidae	Mesocritus	Aureatus		obs	Journal Of Comparative Neurology	disc	10.1002/cne.23924	No	No	Conflated
gender_sex_conflation	2016	05.Mammalia	Rodentia	Muridae	Apodemus	Agrarius		obs	North-Western Journal Of Zoology	disc		No	No	Conflated
gender_sex_conflation	2016	05.Mammalia	Artiodactyla	Bovidae	Bos	Taurus		obs	Pakistan Journal Of Zoology	disc		No	No	Conflated
gender_sex_conflation	2016	05.Mammalia	Carnivora	Mustelids	Martes	Martes		obs	Mammal Research	tax	10.1007/s13364-015-0257-6	No	No	Conflated
gender_sex_conflation	2016	05.Mammalia	Carnivora	Canidae	Canis	Familiaris		obs	Acta Parasitologica	tax	10.1515/ap-2016-0036	No	No	Conflated
gender_sex_conflation	2016	05.Mammalia	Primates	Indriidae	Propithecus	Tattersalli/Coquereli		obs	Zoo Biology	disc	10.1002/zoo.21258	No	No	Conflated
gender_sex_conflation	2016	05.Mammalia	Lagomorpha	Leporidae	Lepus	Americanus		obs	Canadian Journal Of Zoology	disc	10.1139/cjz-2015-0074	No	No	Conflated
gender_sex_conflation	2016	05.Mammalia	Artiodactyla	Cervidae	Cervus	Elaphus	Hanglu	obs	Ethology Ecology & Evolution	disc	10.1080/03949370.2015.1018955	No	No	Conflated
gender_sex_conflation	2016	05.Mammalia	Carnivora	Felidae	Panthera	Pardus		rev	Zoology In The Middle East	disc	10.1080/09397140.2016.1173904	No	No	Conflated
gender_sex_conflation	2016	05.Mammalia	Lagomorpha	Leporidae	Oryctolagus	Cuniculus		obs	Veterinary And Comparative Orthopaedics And Traumatology	disc	10.3415/VCOT-15-01-0011	No	No	Conflated
gender_sex_conflation	2016	05.Mammalia	Artiodactyla	Monodontidae	Delphinapterus	Leucas		obs	Aquatic Mammals	tax	10.1578/AM.42.4.2016.494	No	No	Conflated
gender_sex_conflation	2016	05.Mammalia	Perissodactyla	Equidae	Equus	Caballus		obs	Wildlife Research	disc	10.1071/WR15209	No	No	Conflated
gender_sex_conflation	2015	05.Mammalia	Artiodactyla	Physeteridae	Physeter	Macrocephalus		obs	Comparative Biochemistry And Physiology C-Toxicology & Pharmacology	disc	10.1016/j.cbpc.2015.09.012	No	No	Conflated
gender_sex_conflation	2015	05.Mammalia	Carnivora	Ursidae	Ursus	Arctos / Americanus		obs	Canadian Journal Of Zoology	disc	10.1139/cjz-2015-0063	No	No	Conflated
gender_sex_conflation	2015	05.Mammalia	Rodentia	Muridae	Mus	Musculus		exp	Laboratory Animals	tax	10.1177/0023677215573041	No	No	Conflated
gender_sex_conflation	2015	05.Mammalia	Proboscidea	Elephantidae	Loxodonta	Africana		obs	Pachyderm	tax		No	No	Conflated
gender_sex_conflation	2015	05.Mammalia	Carnivora	Felidae	Panthera	Tigris		obs	Integrative Zoology	disc	10.1111/1749-4877.12136	No	No	Conflated
gender_sex_conflation	2015	05.Mammalia	Lagomorpha	Leporidae	Lepus	Europaeus		obs	Ethology		10.1111/eth.12373	No	No	Conflated
gender_sex_conflation	2015	05.Mammalia	Chiroptera	Molossidae	Tadarida	Teniotis		obs	Mammalian Biology	tax	10.1016/j.mambio.2015.01.005	No	No	Conflated
gender_sex_conflation	2015	05.Mammalia	Carnivora	Felidae	Neofelis	Nebulosa		obs	Zoo Biology	disc	10.1002/zoo.21206	No	No	Conflated
gender_sex_conflation	2015	05.Mammalia	Artiodactyla					obs	Pakistan Journal Of Zoology	disc		No	No	Conflated
gender_sex_conflation	2015	05.Mammalia	Rodentia	Muridae	Mus	Musculus		exp	Laboratory Animals	tax	10.1177/0023677215572000	No	No	Conflated
gender_sex_conflation	2015	05.Mammalia	Rodentia	Muridae	Mus	Musculus		exp	Experimental Animals	tax	10.1538/expanim.14-0077	No	No	Conflated
gender_sex_conflation	2015	05.Mammalia	Primates	Cebidae	Sapajus			obs	Primates	tax	10.1007/s10329-015-0463-5	No	No	Conflated
gender_sex_conflation	2015	05.Mammalia	Rodentia	Muridae	Rattus	Norvegicus		exp	Laboratory Animals	tax	10.1177/0023677214555783	No	No	Conflated
gender_sex_conflation	2015	05.Mammalia	Carnivora	Ursidae	Ursus	Arctos	Marsicanus	inv	Journal Of Mammalogy	tax	10.1093/jmammal/gyu029	No	No	Conflated
gender_sex_conflation	2015	05.Mammalia	Carnivora	Canidae	Canis	Familiaris		obs	Veterinary And Comparative Orthopaedics And Traumatology	disc	10.3415/VCOT-14-12-0188	No	No	Conflated
gender_sex_conflation	2014	05.Mammalia	Artiodactyla	Cervidae	Cervus	Elaphus		obs	Acta Zoologica Bulgarica	disc		No	No	Conflated
gender_sex_conflation	2014	05.Mammalia	Rodentia	Muridae	Mus	Spicilegus		exp	Animal Behaviour	disc	10.1016/j.anbehav.2014.08.018	No	No	Conflated
gender_sex_conflation	2014	05.Mammalia	Artiodactyla	Cervidae	Odocoileus	Virginianus		obs	Wildlife Biology	disc	10.2981/wlb.00050	No	No	Conflated
gender_sex_conflation	2014	05.Mammalia	Rodentia	Geomyidae	Thomomys			exp	Current Zoology	disc	10.1093/czoolo/60.4.472	No	No	Conflated
gender_sex_conflation	2014	05.Mammalia	Rodentia	Muridae/Muridae/Sciuridae	Apodemus/Niviventer/Sciurotamias	Peninsulae/Confucianus /Davidianus		exp	Behavioural Processes	disc	10.1016/j.beproc.2014.04.005	No	No	Conflated
gender_sex_conflation	2014	05.Mammalia	Primates	Cercopithecidae	Rhinopithecus	Roxellana		obs	Pakistan Journal Of Zoology	disc		No	No	Conflated
gender_sex_conflation	2014	05.Mammalia	Carnivora	Canidae	Canis	Familiaris		obs	Pakistan Journal Of Zoology	disc		No	No	Conflated
gender_sex_conflation	2014	05.Mammalia	Artiodactyla	Delphinidae	Stenella	Coeruleoalba		obs	Aquatic Mammals	tax	10.1578/AM.40.1.2014.59	No	No	Conflated
gender_sex_conflation	2014	05.Mammalia	Rodentia	Gliridae	Muscardinus	Avellanarius		obs	Mammalian Biology	tax	10.1016/j.mambio.2013.12.002	Yes	No	Conflated
gender_sex_conflation	2014	05.Mammalia	Carnivora	Mustelidae	Lutra	Lutra		obs	Mammalian Biology	tax	10.1016/j.mambio.2014.04.003	No	No	Conflated
gender_sex_conflation	2014	05.Mammalia	Artiodactyla	Bovidae	Ovis	Aries		exp	Reproduction Fertility And Development	disc	10.1071/RD13090	No	No	Conflated
gender_sex_conflation	2014	05.Mammalia	Diprotodontia	Vombatidae	Lasiorhinus	Krefftii		obs	Australian Journal Of Zoology	disc	10.1071/ZO14031	No	No	Conflated
gender_sex_conflation	2013	05.Mammalia	Primates	Cercopithecidae	Rhinopithecus	Bieti		obs	Integrative Zoology	disc	10.1111/1749-4877.12034	No	No	Conflated
gender_sex_conflation	2013	05.Mammalia	Primates	Atelidae	Ateles	Geoffroyi		obs	Zoo Biology	disc	10.1002/zoo.21101	No	No	Conflated
gender_sex_conflation	2013	05.Mammalia	Rodentia	Muridae	Apodemus	Sylvaticus / Flavicollis		obs	Acta Zoologica Bulgarica	disc		No	No	Conflated
gender_sex_conflation	2013	05.Mammalia	Artiodactyla	Bovidae	Rupicapra	Rupicapra	Balcanica	obs	Folia Zoologica	disc		No	No	Conflated
gender_sex_conflation	2013	05.Mammalia	Rodentia	Muridae	Apodemus	Sylvaticus		exp	Zoological Science	disc	10.2108/zsj.30.724	No	No	Conflated
gender_sex_conflation	2013	05.Mammalia	Carnivora	Canidae	Canis	Lupus		obs	European Journal Of Wildlife Research	disc	10.1007/s10344-013-0703-1	No	No	Conflated
gender_sex_conflation	2013	05.Mammalia	Eulipotyphla	Soricidae				obs	Mammalia	tax	10.1515/mammalia-2011-0123	No	No	Conflated
gender_sex_conflation	2013	05.Mammalia	Carnivora	Felidae	Panthera	Pardus		obs	European Journal Of Wildlife Research	disc	10.1007/s10344-013-0696-9	No	No	Conflated
gender_sex_conflation	2013	05.Mammalia	Artiodactyla	Suidae	Sus	Scrofa		obs	Animal Welfare	disc	10.7120/09627286.22.3.331	No	No	Conflated
gender_sex_conflation	2013	05.Mammalia	Primates	Cercopithecidae	Macaca	Mulatta		obs	Journal Of Medical Primatology	tax	10.1111/jmp.12049	No	No	Conflated
gender_sex_conflation	2013	05.Mammalia	Rodentia	Erethizontidae	Coendou	Prehensilis		theo	Zoo Biology	disc	10.1002/zoo.21063	No	No	Conflated
gender_sex_conflation	2013	05.Mammalia	Rodentia	Octodontidae	Octodon	Degus		obs	General And Comparative Endocrinology	disc	10.1016/j.ygcen.2013.02.044	No	No	Conflated
gender_sex_conflation	2013	05.Mammalia	Rodentia	Muridae	Rattus	Norvegicus		exp	Acta Parasitologica	tax	10.2478/s11686-013-0120-3	No	No	Conflated
gender_sex_conflation	2013	05.Mammalia	Artiodactyla	Giraffidae	Giraffa			obs	Journal Of Zoology	disc	10.1111/jzo.12013	No	No	Conflated
gender_sex_conflation	2013	05.Mammalia	Rodentia / Soricomorpha / Macroscelidea / Lagomorpha / Chiroptera					rev	Integrative And Comparative Biology	disc		No	No	Conflated
gender_sex_conflation	2013	05.Mammalia	Primates	Cebidae	Cebus	Flavius		obs	Journal Of Medical Primatology	tax	10.1111/jmp.12036	No	No	Conflated
gender_sex_conflation	2013	05.Mammalia	Carnivora	Canidae	Vulpus	Vulpus		obs	Wildlife Research	disc	10.1071/WR13073	No	No	Conflated
gender_sex_conflation	2013	05.Mammalia	Rodentia	Muridae	Rattus	Norvegicus		obs	Laboratory Animals	tax	10.1177/0023677212473717	No	No	Conflated
gender_sex_conflation	2012	05.Mammalia	Dasyuromorphia	Myrmecobiidae	Myrmecobius	Fasciatus		obs	General And Comparative Endocrinology	disc	10.1016/j.ygcen.2012.09.020	No	No	Conflated
gender_sex_conflation	2012	05.Mammalia	Primates	Cercopithecidae	Macaca	Fascicularis		obs	Journal Of Medical Primatology	tax	10.1111/j.1600-0684.2012.00556.x	No	No	Conflated
gender_sex_conflation	2012	05.Mammalia	Rodentia	Muridae	Rattus	Norvegicus		exp	Comparative Biochemistry And Physiology A-Molecular & Integrative Physiology	disc	10.1016/j.cbpa.2012.07.020	No	No	Conflated
gender_sex_conflation	2012	05.Mammalia	Carnivora	Canidae	Chrysocyon	Brachyurus		obs	General And Comparative Endocrinology	disc	10.1016/j.ygcen.2012.08.002	No	No	Conflated
gender_sex_conflation	2012	05.Mammalia	Rodentia	Bathyergidae	Cryptomys	Hottentotus	Natalensis	exp	Animal Cognition	disc	10.1007/s10071-012-0503-0	No	No	Conflated
gender_sex_conflation	2012	05.Mammalia	Rodentia	Cricetidae	Neotoma	Lepida		obs	Canadian Journal Of Zoology	disc	10.1139/Z2012-084	No	No	Conflated
gender_sex_conflation	2012	05.Mammalia	Perissodactyla	Rhinocerotidae	Dicerorhinus	Sumatrensis		obs	Zoo Biology	disc	10.1002/zoo.20419	No	No	Conflated
gender_sex_conflation	2012	05.Mammalia	Perissodactyla	Rhinocerotidae	Dicerorhinus	Sumatrensis		obs	Journal Of Herpetology	tax	10.1670/11-120	No	No	Conflated
gender_sex_conflation	2012	05.Mammalia	Artiodactyla	Cervidae	Ozotoceros	Bezoarticus		obs	Zoologia	disc	10.1590/S1984-46702012000400006	No	No	Conflated
gender_sex_conflation	2012	05.Mammalia	Rodentia	Cricetidae	Microtus	Socialis		obs	Behavioral Ecology And Sociobiology	disc	10.1007/s00265-012-1344-1	No	No	Conflated
gender_sex_conflation	2012	05.Mammalia	Artiodactyla	Cervidae	Ozotoceros	Bezoarticus		obs	North-Western Journal Of Zoology	disc		No	No	Conflated
gender_sex_conflation	2012	05.Mammalia	Rodentia	Muridae	Rattus	Rattus		exp	European Journal Of Wildlife Research	disc	10.1007/s10344-011-0562-6	No	No	Conflated
gender_sex_conflation	2012	05.Mammalia	Carnivora	Mustelidae	Lontra	canadensis		obs	Wildlife Biology	disc	10.2981/10-069	No	No	Conflated
gender_sex_conflation	2012	05.Mammalia	Primates	Cercopithecidae	Papio			rev	Journal Of Zoology	disc	10.1111/j.1469-7998.2011.00865.x	No	No	Conflated
gender_sex_conflation	2012	05.Mammalia	Rodentia	Muridae	Mus	Spicilegus		exp	Behavioural Processes	disc	10.1016/j.beproc.2011.12.007	No	No	Conflated
gender_sex_conflation	2012	05.Mammalia	Rodentia / Soricomorpha / Macroscelidea / Lagomorpha / Chiroptera					rev	Mammalia	tax	10.1515/mammalia-2011-0108	No	No	Conflated
gender_sex_conflation	2012	05.Mammalia	Carnivora	Felidae	Panthera	Leo		obs	Mammalia	tax	10.1515/mammalia-2012-0504	No	No	Conflated
gender_sex_conflation	2012	05.Mammalia	Carnivora	Ursidae	Ursus	Americanus		obs	Ursus	tax		No	No	Conflated
gender_sex_conflation	2012	05.Mammalia	Carnivora	Canidae	Canis	Familiaris		obs	Pakistan Journal Of Zoology	disc		No	No	Conflated
gender_sex_conflation	2012	05.Mammalia	Artiodactyla	Bovidae	Sus	Scrofa		exp	Reproduction Fertility And Development	disc	10.1071/RDv24n1Ab233	No	No	Conflated
gender_sex_conflation	2012	05.Mammalia	Carnivora	Canidae	Canis	Familiaris		obs	Journal Of Venomous Animals And Toxins Including Tropical Diseases	tax	10.1590/S1678-91992012000100016	No	No	Conflated
gender_sex_conflation	2012	05.Mammalia	Carnivora	Canidae / Felidae	Canis / Felis	Familiaris / Cattus		rev	Veterinary And Comparative Orthopaedics And Traumatology	disc	10.3415/VCOT-11-07-0096	No	No	Conflated
gender_sex_conflation	2012	05.Mammalia	Carnivora	Ursidae	Ursus	Thibetanus / Arctos		obs	Ursus	tax	10.2192/URSUS-D-11-00022R2.1	No	No	Conflated
gender_sex_conflation	2012	05.Mammalia	Rodentia	Cricetidae	Myodes	Glareolus		exp	Journal Of Animal Ecology	disc	10.1111/j.1365-2656.2011.01903.x	No	No	Conflated
gender_sex_conflation	2012	05.Mammalia	Chiroptera	Rhinolophidae	Rhinolophus	Mehelyi / Euryale		obs	Acta Chiropterologica	tax	10.3161/150811012X654376	No	No	Conflated
gender_sex_conflation	2011	05.Mammalia	Artiodactyla	Cervidae	Rangifer	Tarandus	Platyrhynchus	obs	Wildlife Biology	disc	10.2981/10-023	No	No	Conflated
gender_sex_conflation	2011	05.Mammalia	Primates	Cercopithecidae	Papio	Hamadryas		obs	Animal Welfare	disc		No	No	Conflated
gender_sex_conflation	2011	05.Mammalia	Primates	Cercopithecidae	Papio	Cynocephalus		obs	American Journal Of Primatology	tax	10.1002/ajp.20983	No	No	Conflated
gender_sex_conflation	2011	05.Mammalia	Carnivora	Ursidae	Ailuropoda	Melanoleuca		obs	Journal Of Zoology	disc	10.1111/j.1469-7998.2011.00831.x	No	No	Conflated
gender_sex_conflation	2011	05.Mammalia	Rodentia	Muridae	Rattus	Rattus		exp	Journal Of Zoology	disc	10.1111/j.1469-7998.2011.00828.x	No	No	Conflated
gender_sex_conflation	2011	05.Mammalia	Artiodactyla	Bovidae	Connochaetes	Taurinus		obs	South African Journal Of Wildlife Research	disc	10.3957/056.041.0208	No	No	Conflated
gender_sex_conflation	2011	05.Mammalia	Rodentia	Muridae	Mus	Musculus		exp	Journal Of The American Association For Laboratory Animal Science	tax		No	No	Conflated
gender_sex_conflation	2011	05.Mammalia	Rodentia	Muridae	Mus	Musculus		obs	Journal Of Comparative Neurology	disc	10.1002/cne.22639	No	No	Conflated
gender_sex_conflation	2011	05.Mammalia	Artiodactyla	Bovidae				exp	Animal Cells And Systems	disc	10.1080/19768354.2011.577584	No	No	Conflated
gender_sex_conflation	2011	05.Mammalia	Chiroptera	Phyllostomidae	Phyllostomus	Discolor		exp	Journal Of Comparative Physiology A-Neuroethology Sensory Neural And Behavioral Physiology	disc	10.1007/s00359-010-0573-x	No	No	Conflated
gender_sex_conflation	2011	05.Mammalia	Rodentia	Muridae	Mus	Musculus		exp	Journal Of Thermal Biology	disc	10.1016/j.jtherbio.2011.02.004	No	No	Conflated
gender_sex_conflation	2011	05.Mammalia	Carnivora	Canidae	Nyctereutes	Procyonoides		obs	Zoo Biology	disc	10.1002/zoo.20315	No	No	Conflated
gender_sex_conflation	2011	05.Mammalia	Rodentia	Muridae	Rattus	Norvegicus		exp	Behavioural Processes	disc	10.1016/j.beproc.2010.11.005	No	No	Conflated
gender_sex_conflation	2011	05.Mammalia	Carnivora	Canidae	Canis	Familiaris		rev	Veterinary And Comparative Orthopaedics And Traumatology	disc	10.3415/VCOT-10-04-0055	No	No	Conflated
gender_sex_conflation	2011	05.Mammalia	Carnivora	Canidae	Canis	Familiaris		rev	Veterinary And Comparative Orthopaedics And Traumatology	disc	10.3415/VCOT-10-03-0030	No	No	Conflated
gender_sex_conflation	2011	05.Mammalia	Rodentia	Cricetidae	Microtus	Mandarinus		exp	Zoological Studies	disc		No	No	Conflated
gender_sex_conflation	2011	05.Mammalia	Carnivora	Canidae	Canis	Familiaris		obs	Veterinary And Comparative Orthopaedics And Traumatology	disc	10.3415/VCOT-10-04-0058	No	No	Conflated
gender_sex_conflation	2011	05.Mammalia	Primates	Cercopithecidae	Macaca	Radiata		obs	Journal Of The American Association For Laboratory Animal Science	tax		No	No	Conflated
gender_sex_conflation	2011	05.Mammalia	Chiroptera	Vespertilionidae	Nyctalus	Leisleri		obs	Hystrix-Italian Journal Of Mammalogy	tax	10.4404/Hystrix-22.1-4476	No	No	Conflated
gender_sex_conflation	2011	05.Mammalia	Carnivora	Ursidae	Ailuropoda	Melanoleuca		obs	Animal Biology	disc	10.1163/157075511X584263	No	No	Conflated
gender_sex_conflation	2010	05.Mammalia	Carnivora	Canidae	Vulpes	Vulpes		obs	Folia Zoologica	disc		No	No	Conflated
gender_sex_conflation	2010	05.Mammalia	Primates	Hominidae / Cercopithecidae	Pan / Macaca	Troglodytes / Mulatta		exp	Journal Of Comparative Psychology	disc	10.1037/a0020545	Yes	No	Conflated
gender_sex_conflation	2010	05.Mammalia	Artiodactyla	Bovidae	Damaliscus	Dorcas	Phillipsi	obs	South African Journal Of Wildlife Research	disc	10.3957/056.040.0207	Yes	No	Conflated
gender_sex_conflation	2010	05.Mammalia	Primates	Cercopithecidae	Macaca	Arctoides		obs	Behaviour	disc	10.1163/000579510X505436	No	No	Conflated
gender_sex_conflation	2010	05.Mammalia	Rodentia	Muridae	Rattus	Norvegicus		exp	Laboratory Animals	tax	10.1258/la.2010.009099	No	No	Conflated
gender_sex_conflation	2010	05.Mammalia	Rodentia	Muridae	Mus	Musculus		obs	Laboratory Animals	tax	10.1258/la.2010.009128	No	No	Conflated
gender_sex_conflation	2010	05.Mammalia	Carnivora	Ursidae	Ailuropoda	Melanoleuca		obs	Zoo Biology	disc	10.1002/zoo.20274	No	No	Conflated
gender_sex_conflation	2010	05.Mammalia	Artiodactyla	Bovidae	Sus	Scrofa		obs	European Journal Of Wildlife Research	disc	10.1007/s10344-010-0373-1	No	No	Conflated
gender_sex_conflation	2010	05.Mammalia	Carnivora	Mustelidae	Martes	Martes		obs	European Journal Of Wildlife Research	disc	10.1007/s10344-009-0332-x	No	No	Conflated
gender_sex_conflation	2010	05.Mammalia	Rodentia	Muridae	Mus	Musculus		obs	Mammal Study	tax	10.3106/041.035.0205	No	No	Conflated
gender_sex_conflation	2010	05.Mammalia	Carnivora	Ursidae	Ursus	Arctos		exp	Journal Of Wildlife Management	disc	10.2193/2008-435	No	No	Conflated
gender_sex_conflation	2010	05.Mammalia	Carnivora	Canidae	Canis	Familiaris		exp	Experimental Animals	tax	10.1538/expanim.59.215	No	No	Conflated
gender_sex_conflation	2010	05.Mammalia	Artiodactyla	Delphinidae	Tursiops / Stenella / Delphinus	Truncatus / Frontalis / Delphis		obs	European Journal Of Wildlife Research	disc	10.1007/s10344-009-0299-7	No	No	Conflated
gender_sex_conflation	2010	05.Mammalia	Artiodactyla	Cervidae	Cervus	Elaphus		obs	Journal Of Wildlife Management	disc	10.2193/2007-506	No	No	Conflated
gender_sex_conflation	2010	05.Mammalia	Carnivora	Mustelidae	Neovison	Vison		obs	European Journal Of Wildlife Research	disc	10.1007/s10344-009-0303-2	No	No	Conflated
gender_sex_conflation	2010	05.Mammalia	Carnivora	Felidae	Felis	Catus		NHN	Acta Parasitologica	tax	10.2478/s11686-010-0015-5	No	No	Conflated
gender_sex_conflation	2010	05.Mammalia	Carnivora	Canidae	Canis	Familiaris		obs	Helminthologia	tax	10.2478/s11687-010-0001-3	No	No	Conflated
gender_sex_conflation	2010	05.Mammalia	Rodentia	Cricetidae	Necromys	Lasiurus		obs	Canadian Journal Of Zoology	disc	10.1139/Z09-142	No	No	Conflated
gender_sex_conflation	2010	05.Mammalia	Carnivora	Felidae	Panthera	Leo		exp	Ethology	disc	10.1111/j.1439-0310.2009.01729.x	No	No	Conflated
gender_sex_conflation	2010	05.Mammalia	Primates	Cercopithecidae	Macaca	Arctoides		exp	Journal Of Medical Primatology	tax	10.1111/j.1600-0684.2009.00392.x	No	No	Conflated
gender_sex_conflation	2010	05.Mammalia	Artiodactyla	Bovidae	Bos	Taurus		obs	Reproduction Fertility And Development	disc	10.1071/RD09157	No	No	Conflated
gender_sex_conflation	2010	05.Mammalia	Primates	Hominidae	Pan	Troglodytes	Troglodytes	obs	Behavioral Ecology And Sociobiology	disc	10.1007/s00265-009-0851-1	Yes	No	Conflated
gender_sex_conflation	2010	05.Mammalia	Artiodactyla	Bovidae	Bos	Taurus		obs	Reproduction Fertility And Development	disc	10.1071/RDv22n1Ab129	No	No	Conflated
gender_sex_conflation	2009	05.Mammalia	Rodentia	Muridae	Mus	Musculus		exp	Behavioural Processes	disc	10.1016/j.beproc.2009.07.004	No	No	Conflated
gender_sex_conflation	2009	05.Mammalia	Artiodactyla	Bovidae	Bos	Taurus		exp	Behavioural Processes	disc	10.1016/j.beproc.2009.07.010	No	No	Conflated
gender_sex_conflation	2009	05.Mammalia	Rodentia	Muridae	Rattus	Norvegicus		exp	Behavioural Processes	disc	10.1016/j.beproc.2009.06.006	No	No	Conflated
gender_sex_conflation	2009	05.Mammalia	Artiodactyla	Bovidae	Connochaetus	Gnou		obs	South African Journal Of Wildlife Research	disc	10.3957/056.039.0208	Yes	No	Conflated
gender_sex_conflation	2009	05.Mammalia	Primates	Lemuridae	Eulemur	Fulvus		obs	American Journal Of Primatology	tax	10.1002/ajp.20699	No	No	Conflated
gender_sex_conflation	2009	05.Mammalia	Carnivora	Canidae	Chrysocyon	Brachyurus		exp	Animal Welfare	disc		No	No	Conflated
gender_sex_conflation	2009	05.Mammalia	Artiodactyla	Bovidae	Ovis	Ammon		obs	Mammalia	tax	10.1515/MAMM.2009.021	No	No	Conflated
gender_sex_conflation	2009	05.Mammalia	Primates	Cercopithecidae	Macaca	Fascicularis / Mulatta		obs	Primates	tax	10.1007/s10329-008-0120-3	No	No	Conflated
gender_sex_conflation	2009	05.Mammalia	Primates	Cercopithecidae	Macaca	Mulatta		obs	Comparative Medicine	disc		No	No	Conflated
gender_sex_conflation	2009	05.Mammalia	Carnivora	Canidae	Canis	Lupus		obs	Journal Of Helminthology	tax	10.1017/S0022149X08123860	No	No	Conflated
gender_sex_conflation	2009	05.Mammalia	Rodentia	Cricetidae	Phodopus	Sungorus		exp	Comparative Biochemistry And Physiology A-Molecular & Integrative Physiology	disc	10.1016/j.cbpa.2008.10.016	No	No	Conflated
gender_sex_conflation	2009	05.Mammalia	Carnivora	Felidae	Acinonyx	Jubatus		obs	Journal Of Zoology	disc	10.1111/j.1469-7998.2008.00522.x	No	No	Conflated
gender_sex_conflation	2009	05.Mammalia	Hyracoidea	Procaviidae	Procavia	Capensis		obs	Animal Behaviour	disc	10.1016/j.anbehav.2008.09.031	No	No	Conflated
gender_sex_conflation	2009	05.Mammalia	Lagomorpha	Leporidae	Oryctolagus	Cuniculus		obs	Wildlife Research	disc	10.1071/WR08137	No	No	Conflated
gender_sex_conflation	2009	05.Mammalia	Primates	Callitrichidae	Callithrix	Flaviceos		obs	Folia Primatologica	tax		No	No	Conflated
gender_sex_conflation	2009	05.Mammalia	Chiroptera	Molossidae	Chaerephon	Leucogaster		obs	Acta Chiropterologica	tax	10.3161/150811009X465677	No	No	Conflated
gender_sex_conflation	2009	05.Mammalia	Carnivora	Felidae	Felis	Cattus		obs	Veterinary And Comparative Orthopaedics And Traumatology	disc	10.3415/VCOT-07-12-0112	No	No	Conflated
gender_sex_conflation	2008	05.Mammalia	Rodentia	Muridae	Mus	Musculus		obs	Experimental Animals	tax	10.1538/expanim.57.489	No	No	Conflated
gender_sex_conflation	2008	05.Mammalia	Artiodactyla	Giraffidae	Okapia	Johnstoni		exp	Zoo Biology	disc	10.1002/zoo.20208	No	No	Conflated
gender_sex_conflation	2008	05.Mammalia	Primates	Callitrichidae	Callithrix	Jacchus		obs	Acta Ethologica	disc	10.1007/s10211-008-0046-1	No	No	Conflated
gender_sex_conflation	2008	05.Mammalia	Dasyuromorphia	Dasyuridae	Phascogale	Calura		obs	Journal Of Zoology	disc	10.1111/j.1469-7998.2008.00429.x	No	No	Conflated
gender_sex_conflation	2008	05.Mammalia	Rodentia	Muridae	Mus	Musculus		exp	Comparative Medicine	disc		No	No	Conflated
gender_sex_conflation	2008	05.Mammalia	Primates	Cercopithecidae	Macaca	Mulatta		obs	American Journal Of Primatology	tax		No	No	Conflated
gender_sex_conflation	2008	05.Mammalia	Primates	Atelidae	Lagothrix	Lagotricha		obs	Zoo Biology	disc	10.1002/zoo.20176	No	No	Conflated
gender_sex_conflation	2008	05.Mammalia	Rodentia	Muridae	Mus	Musculus		exp	Journal Of The American Association For Laboratory Animal Science	disc		No	No	Conflated
gender_sex_conflation	2008	05.Mammalia	Artiodactyla	Bovidae	Redunca	Fulvorufula		obs	South African Journal Of Wildlife Research	disc	10.3957/0379-4369-38.1.11	No	No	Conflated
gender_sex_conflation	2008	05.Mammalia	Carnivora	Felidae	Panthera	Leo		obs	South African Journal Of Wildlife Research	disc	10.3957/0379-4369-38.1.66	No	No	Conflated
gender_sex_conflation	2008	05.Mammalia	Carnivora	Felidae	Felis	Cattus		obs	Journal Of Helminthology	tax	10.1017/S0022149X07870830	Yes	No	Conflated
gender_sex_conflation	2008	05.Mammalia	Rodentia	Muridae	Mus	Musculus		obs	Journal Of Comparative Neurology	disc	10.1002/cne.21569	No	No	Conflated
gender_sex_conflation	2008	05.Mammalia	Rodentia	Muridae	Rattus	Norvegicus		exp	Journal Of Comparative Physiology B-Biochemical Systems And Environmental Physiology	disc	10.1007/s00360-007-0223-y	Yes	No	Conflated
gender_sex_conflation	2008	05.Mammalia	Rodentia	Muridae	Mus	Musculus		exp	Laboratory Animals	tax	10.1258/la.2007.06038e	No	No	Conflated
gender_sex_conflation	2008	05.Mammalia	Carnivora	Mustelidae	Mustela	Erminea / Frenata		obs	Acta Zoologica Academiae Scientiarum Hungaricae	disc		No	No	Conflated
gender_sex_conflation	2008	05.Mammalia	Carnivora	Ursidae	Ursus	Arctos		obs	Ursus	tax	10.2192/07GR022.1	Yes	No	Conflated
gender_sex_conflation	2008	05.Mammalia	Rodentia	Muridae	Rattus	Norvegicus		exp	Laboratory Animals	tax	10.1258/la.2007.06006e	No	No	Conflated
gender_sex_conflation	2008	05.Mammalia	Carnivora	Canidae	Canis	Familiaris		obs	Veterinary And Comparative Orthopaedics And Traumatology	disc	10.1055/s-0037-1617365	No	No	Conflated
gender_sex_conflation	2008	05.Mammalia	Perissodactyla	Equidae	Equus	Caballus		rev	Veterinary And Comparative Orthopaedics And Traumatology	disc	10.3415/VCOT-07-07-0072	No	No	Conflated
gender_sex_conflation	2008	05.Mammalia	Diprotodontia	Pseudocheiridae	Pseudocheirus	Peregrinus		obs	Australian Journal Of Zoology	disc	10.1071/ZO08054	No	No	Conflated
gender_sex_conflation	2008	05.Mammalia	Carnivora	Canidae	Canis	Familiaris		rev	Veterinary And Comparative Orthopaedics And Traumatology	disc	10.3415/VCOT-07-03-0026	No	No	Conflated
gender_sex_conflation	2008	05.Mammalia	Artiodactyla	Moschidae	Moschus	Sifanicus		obs	Belgian Journal Of Zoology	disc		No	No	Conflated
gender_sex_conflation	2008	05.Mammalia	Carnivora	Canidae	Canis	Familiaris		rev	Veterinary And Comparative Orthopaedics And Traumatology	disc		No	No	Conflated
gender_sex_conflation	2008	05.Mammalia	Carnivora	Phocidae	Phoca	hispida	Botnica	obs	Marine Mammal Science	tax	10.1111/j.1748-7692.2007.00170.x	No	No	Conflated
gender_sex_conflation	2007	05.Mammalia	Artiodactyla	Balaenidae	Balaena	Mysticetus		obs	Comparative Biochemistry And Physiology B-Biochemistry & Molecular Biology	disc	10.1016/j.cbpb.2007.07.087	No	No	Conflated
gender_sex_conflation	2007	05.Mammalia	Artiodactyla	Suidae	Sus	Scrofa		obs	Experimental Animals	tax	10.1538/expanim.56.375	No	No	Conflated
gender_sex_conflation	2007	05.Mammalia	Chiroptera	Vespertilionidae	Myotis	Lucifugus		exp	Canadian Journal Of Zoology	disc	10.1139/Z07-086	No	No	Conflated
gender_sex_conflation	2007	05.Mammalia	Carnivora	Mustelidae				obs	Zoological Studies	disc		No	No	Conflated
gender_sex_conflation	2007	05.Mammalia	Rodentia	Muridae	Mus	Musculus		obs	General And Comparative Endocrinology	disc	10.1016/j.ygcen.2007.04.009	No	No	Conflated
gender_sex_conflation	2007	05.Mammalia	Rodentia	Muridae	Mus	Musculus		rev	General And Comparative Endocrinology	disc	10.1016/j.ygcen.2007.04.005	No	No	Conflated
gender_sex_conflation	2007	05.Mammalia	Rodentia	Muridae	Rattus	Norvegicus		exp	General And Comparative Endocrinology	disc	10.1016/j.ygcen.2006.12.012	No	No	Conflated
gender_sex_conflation	2007	05.Mammalia	Artiodactyla	Bovidae	Ovibos	Moschatus		obs	Journal Of Zoology	disc	10.1111/j.1469-7998.2006.00262.x	No	No	Conflated
gender_sex_conflation	2007	05.Mammalia	Carnivora	Canidae	Canis	Familiaris		obs	Comparative Medicine	disc		No	No	Conflated
gender_sex_conflation	2007	05.Mammalia	Rodentia	Muridae	Mus	Musculus		exp	Experimental Animals	tax	10.1538/expanim.56.149	No	No	Conflated
gender_sex_conflation	2007	05.Mammalia	Carnivora	Felidae	Felis	Cattus		obs	Journal Of Helminthology	tax	10.1017/S0022149X07214117	No	No	Conflated
gender_sex_conflation	2007	05.Mammalia	Primates	Hominidae	Pan	Troglodytes		obs	Zoo Biology	disc	10.1002/zoo.20122	No	No	Conflated
gender_sex_conflation	2007	05.Mammalia	Rodentia	Muridae	Mus	Musculus		exp	Comparative Medicine	disc		No	No	Conflated
gender_sex_conflation	2007	05.Mammalia	Primates	Cercopithecidae	Cercocebus	Atus	Lunulatus	obs	Zoo Biology	disc	10.1002/zoo.20117	No	No	Conflated
gender_sex_conflation	2007	05.Mammalia	Rodentia	Octodontidae	Octodon	Degus		obs	Bioacoustics-The International Journal Of Animal Sound And Its Recording	disc	10.1080/09524622.2007.9753579	No	No	Conflated
gender_sex_conflation	2007	05.Mammalia	Artiodactyla	Suidae	Sus	Scrofa		obs	Reproduction Fertility And Development	disc	10.1071/RD06116	No	No	Conflated
gender_sex_conflation	2006	05.Mammalia	Primates	Hominidae	Pan	Troglodytes		obs	Comparative Medicine	disc		No	No	Conflated
gender_sex_conflation	2006	05.Mammalia	Chiroptera	Vespertilionidae	Myotis	Lucifugus / Septentrionalis		obs	Journal Of Wildlife Management	disc	10.2193/0022-541X(2006)70[1174:REASSF]2.0.CO;2	No	No	Conflated
gender_sex_conflation	2006	05.Mammalia	Carnivora	Felidae	Panthera	Onca		obs	Zoo Biology	disc	10.1002/zoo.20112	No	No	Conflated
gender_sex_conflation	2006	05.Mammalia	Carnivora	Felidae	Acinonyx	Jubatus		obs	South African Journal Of Wildlife Research	disc		No	No	Conflated
gender_sex_conflation	2006	05.Mammalia	Rodentia	Muridae	Rattus	Norvegicus		obs	Journal Of Comparative Neurology	disc	10.1002/cne.21063	No	No	Conflated
gender_sex_conflation	2006	05.Mammalia	Carnivora	Felidae	Lynx	Canadensis		obs	Canadian Journal Of Zoology-Revue Canadienne De Zoologie	disc	10.1139/Z06-099	No	No	Conflated
gender_sex_conflation	2006	05.Mammalia	Rodentia	Muridae	Mus	Musculus		obs	Experimental Animals	tax	10.1538/expanim.55.399	No	No	Conflated
gender_sex_conflation	2006	05.Mammalia	Rodentia	Octodontidae	Spalacopus	Cyanus		exp	Ethology	disc	10.1111/j.1439-0310.2006.01198.x	No	No	Conflated
gender_sex_conflation	2006	05.Mammalia	Rodentia	Muridae	Rodentia	Norvegicus		obs	Comparative Biochemistry And Physiology B-Biochemistry & Molecular Biology	disc	10.1016/j.cbpb.2006.01.009	No	No	Conflated
gender_sex_conflation	2006	05.Mammalia	Rodentia	Muridae	Rattus	Norvegicus		obs	Journal Of The American Association For Laboratory Animal Science	tax		No	No	Conflated
gender_sex_conflation	2006	05.Mammalia	Sirenia	Dugongidae	Dugong	Dugon		obs	Journal Of Zoology	disc	10.1111/j.1469-7998.2005.00004.x	No	No	Conflated
gender_sex_conflation	2006	05.Mammalia	Chiroptera	Vespertilionidae	Myotis	Daubentonii		obs	Acta Chiropterologica	tax	10.3161/1733-5329(2006)8[403:SSDPOF]2.0.CO;2	No	No	Conflated
gender_sex_conflation	2006	05.Mammalia	Rodentia	Muridae	Mastomys	Natalensis		obs	Mammalia	tax	10.1515/MAMM.2006.052	Yes	No	Conflated
gender_sex_conflation	2005	05.Mammalia	Rodentia	Muridae	Rattus	Norvegicus		exp	Journal Of Wildlife Management	disc	10.2193/0022-541X(2005)69[1475:SOSRAN]2.0.CO;2	No	No	Conflated
gender_sex_conflation	2005	05.Mammalia	Rodentia	Muridae	Rattus	Norvegicus		exp	Comparative Medicine	disc		No	No	Conflated
gender_sex_conflation	2005	05.Mammalia	Rodentia	Muridae	Mus	Musculus		exp	Journal Of Comparative Neurology	disc	10.1002/cne.20574	No	No	Conflated
gender_sex_conflation	2005	05.Mammalia	Carnivora	Felidae	Canis	Familiaris		rev	Contemporary Topics In Laboratory Animal Science	disc		No	No	Conflated
gender_sex_conflation	2005	05.Mammalia	Artiodactyla	Cervidae	Cervus	Nippon		obs	Acta Theriologica	tax	10.1007/BF03194486	No	No	Conflated
gender_sex_conflation	2005	05.Mammalia	Rodentia	Muridae	Rattus	Norvegicus		exp	Contemporary Topics In Laboratory Animal Science	disc		No	No	Conflated
gender_sex_conflation	2005	05.Mammalia	Rodentia	Muridae	Rattus	Norvegicus		exp	Comparative Biochemistry And Physiology A-Molecular & Integrative Physiology	disc	10.1016/j.cbpb.2004.12.002	No	No	Conflated
gender_sex_conflation	2005	05.Mammalia	Primates	Callitrichidae				exp	Laboratory Animals	tax	10.1258/0023677053739855	No	No	Conflated
gender_sex_conflation	2005	05.Mammalia	Rodentia	Muridae	Rattus	Norvegicus		exp	Journal Of Experimental Zoology Part A-Ecological And Integrative Physiology	disc	10.1002/jez.a.149	No	No	Conflated
gender_sex_conflation	2005	05.Mammalia	Rodentia	Muridae	Rattus	Norvegicus		obs	Comparative Medicine	disc		No	No	Conflated
gender_sex_conflation	2005	05.Mammalia	Lagomorpha / Artiodactyla	Leporidae / Suidae	Oryctolagus / Sus	Cuniculus / Scrofa	Rabbit / Pig	rev	Reproduction Nutrition Development	disc	10.1051/rnd:2005003	No	No	Conflated
gender_sex_conflation	2005	05.Mammalia	Primates	Cercopithecidae	Chlorocebus	Aethiops	Sabaeus	obs	Contemporary Topics In Laboratory Animal Science	tax		No	No	Conflated
gender_sex_conflation	2005	05.Mammalia	Rodentia	Muridae	Mus	Musculus		exp	Developmental And Comparative Immunology	disc	10.1016/j.dci.2004.05.008	No	No	Conflated
gender_sex_conflation	2004	05.Mammalia	Rodentia	Muridae	Mus / Rattus	Musculus / Norevgicus		rev	Comparative Medicine	disc		No	No	Conflated
gender_sex_conflation	2004	05.Mammalia	Rodentia	Castoridae	Castor	Canadensis		obs	Journal Of Mammalogy	tax	10.1644/BPR-104.1	No	No	Conflated
gender_sex_conflation	2004	05.Mammalia	Rodentia	Muridae	Rattus	Norvegicus		exp	Laboratory Animals	tax	10.1258/0023677041958873	No	No	Conflated
gender_sex_conflation	2004	05.Mammalia	Carnivora	Ursidae	Ailuropoda	Melanoleuca		obs	Canadian Journal Of Zoology	disc	10.1139/Z04-144	No	No	Conflated
gender_sex_conflation	2004	05.Mammalia	Proboscidea	Elephantidae	Loxodonta / Elephas	Africana / Maximus		obs	General And Comparative Endocrinology	disc	10.1016/j.ygcen.2004.06.010	Yes	No	Conflated
gender_sex_conflation	2004	05.Mammalia	Rodentia	Muridae / Cricetidae	Rattus / Microtus	Norvegicus / Ochrogaster		exp	Canadian Journal Of Zoology	disc	10.1139/Z04-098	No	No	Conflated
gender_sex_conflation	2004	05.Mammalia	Lagomorpha	Leporidae	Oryctolagus	Cuniculus		obs	Experimental Animals	tax	10.1538/expanim.53.339	No	No	Conflated
gender_sex_conflation	2004	05.Mammalia	Carnivora	Ursidae	Ursus	Arctus		obs	Canadian Journal Of Zoology	disc	10.1139/z04-077	No	No	Conflated
gender_sex_conflation	2004	05.Mammalia	Rodentia	Muridae	Mus	Musculus		obs	Journal Of Comparative Physiology A-Neuroethology Sensory Neural And Behavioral Physiology	disc	10.1007/s00359-004-0513-8	No	No	Conflated
gender_sex_conflation	2004	05.Mammalia	Rodentia	Muridae	Mus	Musculus		obs	Comparative Medicine	disc		No	No	Conflated
gender_sex_conflation	2004	05.Mammalia	Artiodactyla	Cervidae	Capreolus	Capreolus		obs	Wildlife Biology	disc	10.2981/wlb.2004.015	No	No	Conflated
gender_sex_conflation	2004	05.Mammalia	Rodentia	Muridae	Mus	Musculus		exp	Canadian Journal Of Zoology	disc	10.1139/Z04-071	Yes	No	Conflated
gender_sex_conflation	2004	05.Mammalia	Rodentia	Muridae	Mus	Musculus		exp	Canadian Journal Of Zoology	disc	10.1139/Z04-052	Yes	No	Conflated
gender_sex_conflation	2004	05.Mammalia	Carnivora	Otariidae	Eumetopias	Jubatus		exp	General And Comparative Endocrinology	disc	10.1016/j.ygcen.2004.01.016	Yes	No	Conflated
gender_sex_conflation	2004	05.Mammalia	Lagomorpha	Leporidae	Oryctolagus	Cuniculus		obs	Experimental Animals	tax	10.1538/expanim.53.159	No	No	Conflated
gender_sex_conflation	2004	05.Mammalia	Primates	Cercopithecidae	Papio			obs	American Journal Of Primatology	tax	10.1002/ajp.20018	No	No	Conflated
gender_sex_conflation	2004	05.Mammalia	Carnivora	Procyonidae	Procyon	Lotor		obs	Journal Of Wildlife Management	disc	10.2193/0022-541X(2004)068[0179:AMAORD]2.0.CO;2	No	No	Conflated
gender_sex_conflation	2004	05.Mammalia	Rodentia	Muridae	Zyzomys	Palatalis		obs	Wildlife Research	disc	10.1071/WR03025	No	No	Conflated
gender_sex_conflation	2004	05.Mammalia	Rodentia	Muridae	Rattus	Norvegicus		obs	Laboratory Animals	tax	10.1258/00236770460734443	No	No	Conflated
gender_sex_conflation	2004	05.Mammalia	Rodentia	Muridae	Mus	Musculus		exp	Reproduction Fertility And Development	disc	10.1071/RD03093	No	No	Conflated
gender_sex_conflation	2004	05.Mammalia	Rodentia	Sciuridae	Sciurus	Vulgaris		obs	Journal Of Animal Ecology	disc	10.1111/j.1365-2656.2004.00792.x	No	No	Conflated
gender_sex_conflation	2004	05.Mammalia	Primates					obs	Folia Primatologica	tax		No	No	Conflated
gender_sex_conflation	2003	05.Mammalia	Diprotodontia	Macropodidae	Macropus	Eugenii		obs	General And Comparative Endocrinology	disc	10.1016/S0016-6480(03)00185-0	No	No	Conflated
gender_sex_conflation	2003	05.Mammalia	Artiodactyla	Cervidae	Cervus	Elaphus		obs	Animal Behaviour	disc	10.1006/anbe.2003.2217	No	No	Conflated
gender_sex_conflation	2003	05.Mammalia	Rodentia	Muridae	Rattus	Norvegicus		obs	Journal Of Comparative Neurology	disc	10.1002/cne.10638	Yes	No	Conflated
gender_sex_conflation	2003	05.Mammalia	Carnivora	Procyonidae	Procyon	Lotor		obs	Journal Of Wildlife Management	disc	10.2307/3802775	Yes	No	Conflated
gender_sex_conflation	2003	05.Mammalia	Rodentia	Muridae	Mus	Musculus		exp	Developmental And Comparative Immunology	disc	10.1016/S0145-305X(02)00103-9	No	No	Conflated
gender_sex_conflation	2003	05.Mammalia	Rodentia	Muridae	Rodentia	Norvegicus		exp	Laboratory Animals	tax	10.1258/00236770360563822	No	No	Conflated
gender_sex_conflation	2003	05.Mammalia	Rodentia	Muridae	Mus	Musculus		exp	Comparative Biochemistry And Physiology A-Molecular & Integrative Physiology	disc	10.1016/S1095-6433(02)00369-0	No	No	Conflated
gender_sex_conflation	2003	05.Mammalia	Rodentia	Ctenomyidae	Ctenomys	Talarum		exp	Acta Theriologica	tax	10.1007/BF03194264	No	No	Conflated
gender_sex_conflation	2003	05.Mammalia	Carnivora	Felidae	Canis	Familiaris		exp	Journal Of Comparative Physiology B-Biochemical Systems And Environmental Physiology	disc	10.1007/s00360-002-0312-x	No	No	Conflated
gender_sex_conflation	2003	05.Mammalia	Rodentia	Muridae	Mus	Musculus		obs	Experimental Animals	tax	10.1538/expanim.52.37	No	No	Conflated
gender_sex_conflation	2003	05.Mammalia	Primates	Cercopithecidae	Papio	Hamadryas		obs	Zoo Biology	disc	10.1002/zoo.10077	No	No	Conflated
gender_sex_conflation	2003	05.Mammalia	Carnivora	Ursidae	Ailuropoda	Melanoleuca		obs	Zoo Biology	disc	10.1002/zoo.10076	No	No	Conflated
gender_sex_conflation	2003	05.Mammalia	Carnivora	Phocidae	Leonina			obs	Journal Of Animal Ecology	disc	10.1046/j.1365-2656.2003.00685.x	No	No	Conflated
gender_sex_conflation	2003	05.Mammalia	Marsupialia	Peramelidae	Isoodon	Macrourus		obs	Journal Of Animal Ecology	disc	10.1046/j.1365-2656.2003.00686.x	No	No	Conflated
gender_sex_conflation	2003	05.Mammalia	Rodentia	Ctenomyidae	Ctenomys	Sociabilis		exp	Mammalian Biology	tax	10.1078/1616-5047-00062	No	No	Conflated
gender_sex_conflation	2002	05.Mammalia	Rodentia	Muridae	Rattus	Norvegicus		exp	Journal Of Thermal Biology	disc	10.1016/S0306-4565(02)00021-9	No	No	Conflated
gender_sex_conflation	2002	05.Mammalia	Artiodactyla	Cervidae	Odocoileus	Virginianus		obs	Journal Of Wildlife Management	disc	10.2307/3802958	No	No	Conflated
gender_sex_conflation	2002	05.Mammalia	Rodentia	Muridae	Meriones	Unguiculatus		obs	Contemporary Topics In Laboratory Animal Science	tax		No	No	Conflated
gender_sex_conflation	2002	05.Mammalia	Rodentia	Muridae	Rattus / Mus	Norvegicus / Musculus		exp	Comparative Biochemistry And Physiology A-Molecular And Integrative Physiology	disc	10.1016/S1095-6433(02)00177-0	No	No	Conflated
gender_sex_conflation	2002	05.Mammalia	Carnivora	Viverridae	Viverra	Tangalunga		obs	Journal Of Zoology	disc	10.1017/S0952836902001073	No	No	Conflated
gender_sex_conflation	2002	05.Mammalia	Rodentia	Muridae	Rattus	Norvegicus		exp	Comparative Biochemistry And Physiology C-Toxicology & Pharmacology	disc	10.1016/S1532-0456(02)00097-2	No	No	Conflated
gender_sex_conflation	2002	05.Mammalia	Rodentia	Muridae	Mus	Musculus		obs	Comparative Biochemistry And Physiology C-Toxicology & Pharmacology	disc	10.1016/S1532-0456(02)00057-1	No	No	Conflated
gender_sex_conflation	2002	05.Mammalia	Rodentia	Ctenomyidae	Ctenomys	Talarum		exp	Ethology	disc	10.1046/j.1439-0310.2002.00808.x	No	No	Conflated
gender_sex_conflation	2002	05.Mammalia	Carnivora	Mustelidae	Mustela	Vison		exp	Comparative Biochemistry And Physiology C-Toxicology & Pharmacology	disc	10.1016/S1532-0456(02)00047-9	No	No	Conflated
gender_sex_conflation	2002	05.Mammalia	Artiodactyla	Cervidae				obs	Journal Of Wildlife Management	disc	10.2307/3803187	No	No	Conflated
gender_sex_conflation	2002	05.Mammalia	Carnivora	Mustelidae	Lontra	Canadensis		obs	Behavioral Ecology	disc	10.1093/beheco/13.1.134	No	No	Conflated
gender_sex_conflation	2002	05.Mammalia	Rodentia	Chinchillidae	Lagostomus	Maximus		obs	Comparative Parasitology	tax	10.1654/1525-2647(2002)069[0026:GHOTPV]2.0.CO;2	No	No	Conflated
gender_sex_conflation	2002	05.Mammalia	Carnivora	Ursidae	Ursus	Americanus		obs	Ursus	tax		No	No	Conflated
gender_sex_conflation	2002	05.Mammalia	Primates	Cercopithecidae	Macaca	Mulatta		obs	Contemporary Topics In Laboratory Animal Science	tax		No	No	Conflated
gender_sex_conflation	2002	05.Mammalia	Carnivora	Felidae	Felis	Cattus	rev	rev	Veterinary And Comparative Orthopaedics And Traumatology	disc		No	No	Conflated
gender_sex_conflation	2002	05.Mammalia	Carnivora	Felidae	Neofelis	Nebulosa		obs	Zoo Biology	disc	10.1002/zoo.10005	No	No	Conflated
gender_sex_conflation	2001	05.Mammalia	Rodentia	Cricetidae	Mesocricetus	Auratus		exp	Comparative Biochemistry And Physiology C-Toxicology & Pharmacology	disc	10.1016/S1532-0456(01)00205-8	No	No	Conflated
gender_sex_conflation	2001	05.Mammalia	Rodentia	Muridae	Rattus	Norvegicus		exp	Journal Of Experimental Zoology	disc	10.1002/1097-010X(20010415/30)289:5<330::AID-JEZ7>3.0.CO;2-D	No	No	Conflated
gender_sex_conflation	2001	05.Mammalia	Lagomorpha	Leporidae	Oryctolagus	Cuniculus		obs	Laboratory Animals	tax	10.1258/0023677011911507	No	No	Conflated
gender_sex_conflation	2001	05.Mammalia	Primates	Callitrichidae	Callithrix	Jacchus		obs	Primates	tax	10.1007/BF02640689	No	No	Conflated
gender_sex_conflation	2000	05.Mammalia	Carnivora	Mustelidae	Mustela	Vison		exp	Comparative Biochemistry And Physiology A-Molecular And Integrative Physiology	disc	10.1016/S1095-6433(00)00280-4	No	No	Conflated
gender_sex_conflation	2000	05.Mammalia	Rodentia	Muridae	Mus	Musculus		exp	Behavioural Processes	disc	10.1016/S0376-6357(00)00106-6	No	No	Conflated
gender_sex_conflation	2000	05.Mammalia	Eulipotyphla	Soricidae	Sorex	Cinereus		obs	Acta Theriologica	tax	10.4098/AT.arch.00-11	No	No	Conflated
gender_sex_conflation	2000	05.Mammalia	Artiodactyla	Bovidae / Cervidae	Ovis / Odocoileus	Canadensis / Hemionus		obs	California Fish And Game	disc		No	No	Conflated
gender_sex_conflation	2000	05.Mammalia	Carnivora	Canidae	Alopex	Lagopus		exp	Reproduction Fertility And Development	disc	10.1071/RD99082	No	No	Conflated
gender_sex_conflation	1999	05.Mammalia	Primates	Cercopithecidae	Macaca	Fascicularis		obs	Primates	tax	10.1007/BF02574833	No	No	Conflated
gender_sex_conflation	1999	05.Mammalia	Rodentia	Cricetidae	Mesocricetus	Auratus		obs	Comparative Biochemistry And Physiology A-Molecular And Integrative Physiology	disc	10.1016/S1095-6433(99)00095-1	No	No	Conflated
gender_sex_conflation	1999	05.Mammalia	Rodentia	Muridae	Mus	Musculus		obs	Journal Of Comparative Neurology	disc		Yes	No	Conflated
gender_sex_conflation	1999	05.Mammalia	Lagomorpha	Leporidae	Oryctolagus	Cuniculus		exp	Laboratory Animals	tax	10.1258/002367799780578129	No	No	Conflated
gender_sex_conflation	1999	05.Mammalia	Rodentia	Geomyidae	Geomys			obs	Journal Of Mammalogy	tax	10.2307/1383296	No	No	Conflated
gender_sex_conflation	1999	05.Mammalia	Rodentia	Muridae	Mus	Spretus		obs	Contemporary Topics In Laboratory Animal Science	tax		No	No	Conflated
gender_sex_conflation	1999	05.Mammalia	Primates	Callitrichidae	Callimico	Goeldii		obs	Zoo Biology	disc	10.1002/(SICI)1098-2361(1999)18:6<565::AID-ZOO10>3.3.CO;2-3	Yes	No	Conflated
gender_sex_conflation	1998	05.Mammalia	Rodentia	Muridae	Mus	Domesticus		exp	Behaviour	disc		No	No	Conflated
gender_sex_conflation	1998	05.Mammalia	Artiodactyla	Bovidae	Ovis	Canadensis		obs	Ethology	disc	10.1111/j.1439-0310.1998.tb00043.x	No	No	Conflated
gender_sex_conflation	1998	05.Mammalia	Rodentia	Bathyergidae	Cryptomys			obs	Zeitschrift Fur Saugetierkunde-International Journal Of Mammalian Biology	tax		No	No	Conflated
gender_sex_conflation	1998	05.Mammalia	Rodentia	Muridae	Rattus	Norvegicus		obs	Experimental Animals	tax	10.1538/expanim.47.247	No	No	Conflated
gender_sex_conflation	1998	05.Mammalia	Rodentia	Cricetidae	Microtus	Ochrogaster		obs	Canadian Journal Of Zoology-Revue Canadienne De Zoologie	disc	10.1139/cjz-76-10-1862	No	No	Conflated
gender_sex_conflation	1998	05.Mammalia	Rodentia	Muridae	Mus	Musculus		exp	Laboratory Animals	tax	10.1258/002367798780599758	No	No	Conflated
gender_sex_conflation	1998	05.Mammalia	Carnivora	Canidae	Chrysocyon	Brachyurus		obs	General And Comparative Endocrinology	disc	10.1006/gcen.1998.7147	No	No	Conflated
gender_sex_conflation	1998	05.Mammalia	Artiodactyla	Cervidae	Odocoileus	Hemionus		obs	California Fish And Game	disc		No	No	Conflated
gender_sex_conflation	1998	05.Mammalia	Rodentia	Muridae	Rattus	Norvegicus		obs	Comparative Biochemistry And Physiology A-Molecular And Integrative Physiology	disc	10.1016/S1095-6433(98)10092-2	No	No	Conflated
gender_sex_conflation	1998	05.Mammalia	Chiroptera	Phyllostomidae	Phyllostomus	Hastatus		obs	Journal Of Mammalogy	tax	10.2307/1383086	No	No	Conflated
gender_sex_conflation	1998	05.Mammalia	Carnivora	Mustelidae	Mustela	Nigripes		exp	Journal Of Wildlife Management	disc		No	No	Conflated
gender_sex_conflation	1998	05.Mammalia	Rodentia	Cricetidae	Mesocricetus	Auratus		obs	Experimental Animals	disc	10.1538/expanim.47.127	No	No	Conflated
gender_sex_conflation	1998	05.Mammalia	Rodentia	Bathyergidae	Cryptomys	Damarensis		obs	Journal Of Zoology	disc	10.1017/S095283699800301X	No	No	Conflated
gender_sex_conflation	1998	05.Mammalia	Carnivora	Felidae	Felis	Cattus		obs	Wildlife Research	disc	10.1071/WR97026	No	No	Conflated
gender_sex_conflation	1998	05.Mammalia	Diprotodontia	Macropodidae	Macropus	Eugenii		obs	Australian Journal Of Zoology	disc	10.1071/ZO98025	No	No	Conflated
gender_sex_conflation	1998	05.Mammalia	Artiodactyla	Balaenopteridae	Balaenoptera	Edeni		NHN	Marine Mammal Science	tax	10.1111/j.1748-7692.1998.tb00691.x	No	No	Conflated
gender_sex_conflation	1998	05.Mammalia	Rodentia	Bathyergidae	Cryptomys	Mechowi		obs	Journal Of Zoology	disc	10.1017/S095283699800106X	No	No	Conflated
gender_sex_conflation	1998	05.Mammalia	Primates	Callitrichidae	Saguinus	Oedipus	Oedipus	exp	American Journal Of Primatology	tax	10.1002/(SICI)1098-2345(1998)45:4<337::AID-AJP2>3.0.CO;2-X	No	No	conflated
gender_sex_conflation	1998	05.Mammalia	Rodentia	Muridae	Rattus	Norvegicus		exp	Comparative Biochemistry And Physiology B-Biochemistry & Molecular Biology	disc	10.1016/S0305-0491(97)00298-8	No	No	conflated
gender_sex_conflation	1997	05.Mammalia	Artiodactyla	Balaenopteridae	Megaptera	Novaeangliae		obs	Canadian Journal Of Zoology-Revue Canadienne De Zoologie	disc	10.1139/z97-822	No	No	conflated
gender_sex_conflation	1997	05.Mammalia	Primates	Hominidae	Pan	Troglodytes		obs	Animal Behaviour	disc	10.1006/anbe.1996.0510	No	No	Conflated
gender_sex_conflation	1997	05.Mammalia	Primates	Callitrichidae	Callithrix	Jacchus		obs	Ethology	disc		Yes	No	Conflated
gender_sex_conflation	1997	05.Mammalia	Rodentia	Cricetidae	Microtus	Agrestis		obs	Physiological Zoology	disc	10.1086/639616	No	No	Conflated
gender_sex_conflation	1997	05.Mammalia	Rodentia	Cricetidae	Microtus	Ochrogaster		obs	Canadian Journal Of Zoology	disc	10.1139/z97-037	No	No	Conflated
gender_sex_conflation	1997	05.Mammalia	Primates	Cercopithecidae	Chlorocebus	Aethiops	Pygerythrus	obs	Primates	tax	10.1007/BF02385920	No	No	Conflated
gender_sex_conflation	1997	05.Mammalia	Primates	Callitrichidae	Callithris / Saguinus			exp	Folia Primatologica	tax	10.1159/000157255	No	No	Conflated
gender_sex_conflation	1997	05.Mammalia	Artiodactyla	Delphinidae	Tursiops			obs	Marine Mammal Science	tax	10.1111/j.1748-7692.1997.tb00613.x	No	No	Conflated
gender_sex_conflation	1996	05.Mammalia	Rodentia	Muridae	Meriones	Unguiculatus		obs	Journal Of Comparative Neurology	disc	10.1002/(SICI)1096-9861(19961209)376:2<315::AID-CNE12>3.0.CO;2-K	No	No	Conflated
gender_sex_conflation	1996	05.Mammalia	Rodentia	Muridae	Rattus	Norvegicus		exp	Laboratory Animals	tax	10.1258/002367796780739934	No	No	Conflated
gender_sex_conflation	1996	05.Mammalia	Rodentia	Bathyergidae	Cryptomys	Darlingi		obs	Journal Of Zoology	disc	10.1111/j.1469-7998.1996.tb05281.x	No	No	Conflated
gender_sex_conflation	1996	05.Mammalia	Rodentia	Sciuridae	Tamias striatus			obs	Journal Of Mammalogy	tax	10.2307/1382689	No	No	Conflated
gender_sex_conflation	1996	05.Mammalia	Rodentia	Cricetidae	Ondatra	Zibethicus		obs	Journal Of Mammalogy	tax		No	No	Conflated
gender_sex_conflation	1996	05.Mammalia	Artiodactyla	Bovidae	Rupicapra	Pyrenaica		obs	Journal Of Mammalogy	tax	10.2307/1382807	Yes	No	Conflated
gender_sex_conflation	1996	05.Mammalia	Primates	Hominidae	Pan	Partiscus		exp	International Journal Of Primatology	tax		No	No	Conflated
gender_sex_conflation	1996	05.Mammalia	Rodentia	Cricetidae	Microtus			obs	Journal Of Comparative Neurology	disc		Yes	No	Conflated
gender_sex_conflation	1996	05.Mammalia	Rodentia	Sciuridae	Spermophilus	Lateralis		obs	Comparative Biochemistry And Physiology A-Physiology	disc	10.1016/0300-9629(96)00032-1	No	No	Conflated
gender_sex_conflation	1996	05.Mammalia	Perissodactyla	Equidae	Equus	Caballus		obs	Veterinary And Comparative Orthopaedics And Traumatology	disc		No	No	Conflated
gender_sex_conflation	1996	05.Mammalia	Rodentia	Muridae	Mus	Musculus		obs	Journal Of Experimental Animal Science	tax		No	No	Conflated
gender_sex_conflation	1995	05.Mammalia	Carnivora	Phocidae	Phoca	Vitulina		obs	Canadian Journal Of Zoology	disc	10.1139/z95-239	No	No	Conflated
gender_sex_conflation	1995	05.Mammalia	Rodentia	Cricetidae	Mesocricetus	Auratus		exp	General And Comparative Endocrinology	disc	10.1006/gcen.1995.1147	No	No	Conflated
gender_sex_conflation	1995	05.Mammalia	Rodentia	Muridae	Mus	Domesticus		obs	Animal Behaviour	disc		Yes	No	Conflated
gender_sex_conflation	1995	05.Mammalia	Perissodactyla	Equidae	Equus	Caballus		rev	Veterinary And Comparative Orthopaedics And Traumatology	disc		No	No	Conflated
gender_sex_conflation	1995	05.Mammalia	Primates	Lemuridae	Eulemur	Fulvus		exp	International Journal Of Primatology	tax	10.1007/BF02735285	No	No	Conflated
gender_sex_conflation	1995	05.Mammalia	Rodentia	Sciuridae	Spermophilus	Lateralis		obs	Comparative Biochemistry And Physiology B-Biochemistry & Molecular Biology	disc	10.1016/0305-0491(95)00020-9	No	No	Conflated
gender_sex_conflation	1995	05.Mammalia	Rodentia	Castoridae	Castor	Canadensis		obs	Journal Of Wildlife Management	disc	10.2307/3802470	No	No	Conflated
gender_sex_conflation	1995	05.Mammalia	Eulipotyphla	Soricidae	Sorex	Minutus		obs	Journal Of Thermal Biology	disc	10.1016/0306-4565(94)00048-N	No	No	Conflated
gender_sex_conflation	1995	05.Mammalia	Primates	Callitrichidae	Saguinus	labiatus / fuscicollis / oedipus		obs	Behavioural Processes	disc	10.1016/0376-6357(94)00043-G	No	No	Conflated
gender_sex_conflation	1995	05.Mammalia	Primates	Hominidae	Pan	Troglodytes		obs	Primates	tax	10.1007/BF02381352	No	No	Conflated
gender_sex_conflation	1995	05.Mammalia	Rodentia	Muridae	Mus	Domesticus		obs	Journal Of Comparative Psychology	disc	10.1037/0735-7036.109.1.68	Yes	No	Conflated
gender_sex_conflation	1995	05.Mammalia	Carnivora	Phocidae	Phoca	Groenlandica		exp	Canadian Journal Of Zoology	disc	10.1139/z95-055	No	No	Conflated
gender_sex_conflation	1995	05.Mammalia	Rodentia	Nesomyidae	Steatomys	Pratensis		exp	Journal Of Mammalogy	tax	10.2307/1382332	No	No	Conflated
gender_sex_conflation	1995	05.Mammalia	Rodentia	Muridae	Mus	Musculus		obs	Comparative Biochemistry And Physiology C-Pharmacology Toxicology & Endocrinology	disc	10.1016/0742-8413(94)00079-P	No	No	Conflated
gender_sex_conflation	1995	05.Mammalia	Primates	Cercopithecidae	Macaca	Nigra / Tonkeana / Maurus / Brunnescens / Ochreata / Hecki / Nigrescens		obs	Journal Of Medical Primatology	tax	10.1111/j.1600-0684.1995.tb00140.x	No	No	Conflated
gender_sex_conflation	1995	05.Mammalia	Rodentia	Muridae	Rattus	Lutreolus	Velutinus	obs	Australian Journal Of Zoology	disc	10.1071/ZO9950583	No	No	Conflated
gender_sex_conflation	1994	05.Mammalia						obs	Behaviour	disc	10.1163/156853994X00415	No	No	Conflated
gender_sex_conflation	1994	05.Mammalia	Artiodactyla	Cervidae	Odocoileus	Hemionus	Crooki	obs	Journal Of Mammalogy	tax	10.2307/1382475	No	No	Conflated
gender_sex_conflation	1994	05.Mammalia	Primates	Cercopithecidae	Cercopithecus	Aethiops		obs	Experimental Animals	disc	10.1538/expanim1978.43.4_573	No	No	Conflated
gender_sex_conflation	1994	05.Mammalia	Primates	Hominidae	Pan	Paniscus		obs	International Journal Of Primatology	tax	10.1007/BF02737430	No	No	Conflated
gender_sex_conflation	1994	05.Mammalia	Rodentia	Cricetidae	Peromyscus	Maniculatus		obs	Journal Of Mammalogy	tax	10.2307/1382516	Yes	No	Conflated
gender_sex_conflation	1994	05.Mammalia	Rodentia	Muridae	Mus	Musculus		obs	Comparative Biochemistry And Physiology C-Pharmacology Toxicology & Endocrinology	disc	10.1016/0742-8413(94)00025-6	No	No	Conflated
gender_sex_conflation	1994	05.Mammalia	Rodentia	Cricetidae	Mesocricetus	Auratus		exp	Journal Of Experimental Zoology	disc	10.1002/jez.1402680605	No	No	Conflated
gender_sex_conflation	1994	05.Mammalia	Primates	Cercopithecidae	Macaca	Fascicularis		obs	American Journal Of Primatology	tax	10.1002/ajp.1350320202	No	No	Conflated
gender_sex_conflation	1994	05.Mammalia	Artiodactyla	Phocoenidae	Phocoena	Phocoena		obs	Canadian Journal Of Zoology-Revue Canadienne De Zoologie	disc	10.1139/z94-017	No	No	Conflated
gender_sex_conflation	1993	05.Mammalia	Rodentia	Cricetidae	Sigmodon	Hispidus		obs	Journal Of Mammalogy	tax	10.2307/1382436	No	No	Conflated
gender_sex_conflation	1993	05.Mammalia	Rodentia	Muridae	Mus	Domesticus		obs	Ethology	disc	10.1111/j.1439-0310.1993.tb00455.x	No	No	Conflated
gender_sex_conflation	1993	05.Mammalia	Rodentia	Muridae	Rattus	Norvegicus		obs	Comparative Biochemistry And Physiology B-Biochemistry & Molecular Biology	disc	10.1016/0305-0491(93)90206-K	No	No	Conflated
gender_sex_conflation	1993	05.Mammalia	Artiodactyla	Cervidae	Alces	Alces		obs	Journal Of Wildlife Management	disc	10.2307/3809440	No	No	Conflated
gender_sex_conflation	1993	05.Mammalia	Artiodactyla	Cervidae	Capreolus	Capreolus		surv	Journal Of Animal Ecology	disc		No	No	Conflated
gender_sex_conflation	1993	05.Mammalia	Rodentia	Muridae	Rattus	Norvegicus		exp	Comparative Biochemistry And Physiology B-Biochemistry & Molecular Biology	disc	10.1016/0305-0491(93)90346-7	No	No	Conflated
gender_sex_conflation	1993	05.Mammalia	Primates	Callitrichidae	Callithrix	Jacchus		obs	American Journal Of Primatology	tax	10.1002/ajp.1350300104	No	No	Conflated
gender_sex_conflation	1992	05.Mammalia	Artiodactyla	Balaenopteridae	Balaenoptera	Physalus		obs	Canadian Journal Of Zoology-Revue Canadienne De Zoologie	disc	10.1139/z92-292	No	No	Conflated
gender_sex_conflation	1992	05.Mammalia	Primates	Callitrichidae	Saguinus	Oedipus		obs	Ethology	disc		No	No	Conflated
gender_sex_conflation	1992	05.Mammalia	Rodentia	Muridae	Rattus	Norvegicus		obs	Journal Of Comparative Neurology	disc	10.1002/cne.903230212	No	No	Conflated
gender_sex_conflation	1992	05.Mammalia	Rodentia	Muridae	Rattus	Norvegicus		obs	Journal Of Comparative Neurology	disc	10.1002/cne.903210310	No	No	Conflated
gender_sex_conflation	1992	05.Mammalia	Rodentia	Muridae	Rattus	Norvegicus		obs	Journal Of Comparative Neurology	disc	10.1002/cne.903210311	No	No	Conflated
gender_sex_conflation	1992	05.Mammalia	Carnivora	Otariidae	Callorhinus	Ursinus		obs	Journal Of Zoology	disc	10.1111/j.1469-7998.1992.tb04819.x	No	No	Conflated
gender_sex_conflation	1992	05.Mammalia	Rodentia	Sciuridae	Spermophilus	Lateralis		exp	Comparative Biochemistry And Physiology C-Pharmacology Toxicology & Endocrinology	disc	10.1016/0742-8413(92)90120-V	No	No	Conflated
gender_sex_conflation	1992	05.Mammalia	Primates	Hominidae	Pan	Troglodytes		obs	Animal Welfare	disc		No	No	Conflated
gender_sex_conflation	1992	05.Mammalia	Primates	Cheirogaleidae / Galagidae	Microcebus / Galago	Murinus / Moholi		exp	American Journal Of Primatology	tax	10.1002/ajp.1350260305	No	No	Conflated
gender_sex_conflation	1992	05.Mammalia	Artiodactyla	Bovidae	Bos	Taurus		obs	Reproduction Nutrition Development	disc	10.1051/rnd:19920503	No	No	Conflated
gender_sex_conflation	1992	05.Mammalia	Diprotodontia	Macropodidae	Petrogale	Assimilis		obs	Australian Journal Of Zoology	disc	10.1071/ZO9920355	No	No	Conflated
gender_sex_conflation	1991	05.Mammalia	Carnivora	Felidae	Felis	Cattus		obs	Laboratory Animal Science	tax		No	No	Conflated
gender_sex_conflation	1991	05.Mammalia	Rodentia	Bathyergidae	Cryptomys	Damarensis		obs	Journal Of Zoology	disc	10.1111/j.1469-7998.1991.tb03785.x	No	No	Conflated
gender_sex_conflation	1991	05.Mammalia	Rodentia	Muridae	Mus	Domesticus		obs	Behaviour	disc	10.1163/156853991X00058	No	No	Conflated
gender_sex_conflation	1991	05.Mammalia	Rodentia	Muridae	Rattus	Norvegicus		exp	Animal Learning & Behavior	disc	10.3758/BF03197856	No	No	Conflated
gender_sex_conflation	1991	05.Mammalia	Rodentia	Muridae	Meriones	Unguiculatus		exp	Canadian Journal Of Zoology-Revue Canadienne De Zoologie	disc	10.1139/z91-023	No	No	Conflated
gender_sex_conflation	1991	05.Mammalia	Primates	Callitrichidae	Saguinus	Oedipus		obs	American Journal Of Primatology	tax	10.1002/ajp.1350250203	No	No	Conflated
gender_sex_conflation	1989	05.Mammalia	Rodentia	Muridae	Mus	Musculus		exp	Journal Of Comparative Psychology	disc	10.1037/0735-7036.103.1.83	No	No	Conflated
gender_sex_conflation	1988	05.Mammalia	Primates	Cercopithecidae	Macaca	Mulatta		obs	American Journal Of Primatology	tax	10.1002/ajp.1350150210	No	No	Conflated
gender_sex_conflation	1988	05.Mammalia	Primates	Cercopithecidae	Macaca	Mulatta		obs	American Journal Of Primatology	tax		No	No	Conflated
gender_sex_conflation	1987	05.Mammalia	Primates	Cercopithecidae	Papio	Anubis		obs	Animal Behaviour	disc	10.1016/S0003-3472(87)80062-3	No	No	Conflated
gender_sex_conflation	1986	05.Mammalia	Primates	Cercopithecidae	Macaca	Fuscata		obs	International Journal Of Primatology	tax	10.1007/BF02693658	No	No	Conflated
gender_sex_conflation	1985	05.Mammalia	Primates	Lemuridae	Lemur	Catta		obs	American Journal Of Primatology	tax		No	No	Conflated
gender_sex_conflation	1985	05.Mammalia	Primates	Cercopithecidae	Macaca	Mulatta		obs	American Journal Of Primatology	tax		No	No	Conflated
gender_sex_conflation	1984	05.Mammalia	Primates	Cercopithecidae	Macaca	Nemestrina		obs	American Journal Of Primatology	tax		No	No	Conflated
gender_sex_conflation	1980	05.Mammalia	Primates	Cercopithecidae	Papio	Cynocephalus		obs	Folia Primatologica	tax	10.1159/000155954	No	No	Conflated
gender_sex_conflation	2018	05.Mammalia	Cetacea	Delphinidae	Tursiops	Truncatus		obs	Aquatic Mammals	tax	10.1578/AM.44.5.2018.519	No	No	Conflated
gender_sex_conflation	2016	05.Mammalia	Cetacea	Hyperoodontidae	Ziphius	Cavirostris		obs	Journal Of Mammalogy	tax	10.1093/jmammal/gyw033	No	No	Conflated
gender_sex_conflation	2013	05.Mammalia	Cetacea	Delphinidae	Tursiops	Truncatus		obs	Behavioural Processes	disc	10.1016/j.beproc.2013.07.025	No	No	Conflated
gender_sex_conflation	1999	05.Mammalia	Cetacea	Delphinidae	Tursiops	Truncatus		obs	Canadian Journal Of Zoology-Revue Canadienne De Zoologie	disc	10.1139/cjz-77-4-581	No	No	Conflated
gender_sex_conflation	2022	06.Reptilia	Testudines	Trionychidae	Pelodiscus	Sinensis		obs	Animal Biology	disc	10.1163/15707563-bja10073	No	No	Conflated
gender_sex_conflation	2021	06.Reptilia	Testudines	Testudinae	Testudo	Hermanni / Hermanni / Graeca / Marginata	Hermanni / Boettgeri / NONE / NONE	surv	Animals	bio	10.3390/ani11061529	No	No	Conflated
gender_sex_conflation	2021	06.Reptilia	Testudines	Testudinae	Testudo	Hermanni		obs	Zoological Studies	disc	10.6620/ZS.2021.60-09	No	No	Conflated
gender_sex_conflation	2020	06.Reptilia	Squamata	Viperidae	Bothrops	Atrox		obs	Journal Of Venomous Animals And Toxins Including Tropical Diseases	disc	10.1590/1678-9199-JVATITD-2020-0018	No	No	Conflated
gender_sex_conflation	2020	06.Reptilia	Crocodilia	Crocodylidae	Crocodylus	Moreletii		obs	Wildlife Biology	disc	10.2981/wlb.00707	No	No	Conflated
gender_sex_conflation	2019	06.Reptilia	Squamata	Lacertidae	Darevskia			obs	Zoology	disc	10.1016/j.zool.2019.125709	No	No	Conflated
gender_sex_conflation	2018	06.Reptilia	Testudines	Kinosternidae / Chelidae / "	Kinosternon / Mesoclemmys / Phrynops	Scorpioides / Tuberculata / Geoffroanus		obs	Acta Herpetologica	tax	10.13128/Acta_Herpetol-20323	No	No	Conflated
gender_sex_conflation	2017	06.Reptilia	Squamata	Gekkonidae	Eublepharis	Macularius		obs	Journal Of Experimental Zoology Part B-Molecular And Developmental Evolution	disc	10.1002/jez.b.22736	No	No	Conflated
gender_sex_conflation	2017	06.Reptilia	Squamata	Colubridae	Coronella	Austriaca		obs	Zoologischer Anzeiger	disc	10.1016/j.jcz.2017.09.007	No	No	Conflated
gender_sex_conflation	2017	06.Reptilia	Testudines	Testudinae	Testudo	Hermanni	Hermanni	NHN	Amphibia-Reptilia	tax	10.1163/15685381-00003084	No	No	Conflated
gender_sex_conflation	2016	06.Reptilia	Squamata	Phyllodactylidae	Tarentola	Delalandii		obs	African Journal Of Herpetology	tax	10.1080/21564574.2016.1234512	No	No	Conflated
gender_sex_conflation	2016	06.Reptilia	Squamata	Lacertidae	Scelarcis	Perspicillata		obs	Journal Of Thermal Biology	disc	10.1016/j.jtherbio.2016.08.006	No	No	Conflated
gender_sex_conflation	2015	06.Reptilia	Squamata	Teiidae	Tupinambis	Merianae		obs	Journal Of Thermal Biology	disc	10.1016/j.jtherbio.2015.09.001	No	No	Conflated
gender_sex_conflation	2014	06.Reptilia	Crocodilia	Crocodylidae	Crocodylus	Niloticus		obs	Journal Of Herpetology	tax	10.1670/13-096	No	No	Conflated
gender_sex_conflation	2014	06.Reptilia	Testudines	Geoemydidae	Mauremys	Leprosa		obs	Ethology	disc	10.1111/eth.12245	No	No	Conflated
gender_sex_conflation	2014	06.Reptilia	Crocodilia	Alligatoridae	Alligator	Mississippiensis		obs	Comparative Parasitology	tax	10.1654/4690.1	No	No	Conflated
gender_sex_conflation	2013	06.Reptilia	Squamata	Leiosauridae	Enyalius	Perditus		obs	Salamandra	tax		No	No	Conflated
gender_sex_conflation	2013	06.Reptilia	Squamata	Tropidurinae				rev	Journal Of Zoology	disc	10.1111/jzo.12024	No	No	Conflated
gender_sex_conflation	2013	06.Reptilia	Squamata	Teiidae	Aspidoscelis	Cozumela		obs	Herpetological Journal	tax		No	No	Conflated
gender_sex_conflation	2013	06.Reptilia	Testudines	Testudinae	Testudo	Hermanni		obs	Herpetological Journal	tax		No	No	Conflated
gender_sex_conflation	2013	06.Reptilia	Testudines	Testudinae	Testudo	Hermanni	Boettgeri	obs	European Journal Of Wildlife Research	disc	10.1007/s10344-012-0646-y	No	No	Conflated
gender_sex_conflation	2012	06.Reptilia	Testudines	Testudinidae	Testudo	Gracea	Ibera	obs	Chelonian Conservation And Biology	tax		No	No	Conflated
gender_sex_conflation	2012	06.Reptilia	Squamata	Viperidae	Vipera	Palaestinae		obs	Asian Herpetological Research	tax	10.3724/SP.J.1245.2012.00227	No	No	Conflated
gender_sex_conflation	2012	06.Reptilia	Squamata	Colubridae	Elaphe	Obsoleta		obs	Journal Of Zoology	disc	10.1111/j.1469-7998.2011.00895.x	No	No	Conflated
gender_sex_conflation	2011	06.Reptilia	Testudines	Cheloniidae	Chelonia	Mydas		obs	Chelonian Conservation And Biology	tax	10.2744/CCB-0852.1	No	No	Conflated
gender_sex_conflation	2011	06.Reptilia	Squamata	Agamidae	Calotes	Rouxii		obs	Herpetological Conservation And Biology	tax		No	No	Conflated
gender_sex_conflation	2010	06.Reptilia	Testudines	Testudinae	Trachemys	Dorbignyi		obs	Tropical Zoology	disc		No	No	Conflated
gender_sex_conflation	2010	06.Reptilia	Squamata	Colubridae	Pituophis	Catenifer	Sayi	obs	Journal Of Zoology	disc	10.1111/j.1469-7998.2010.00706.x	Yes	No	Conflated
gender_sex_conflation	2010	06.Reptilia	Squamata	Lacertidae	Podarcis	Sicula		exp	General And Comparative Endocrinology	disc	10.1016/j.ygcen.2010.04.014	No	No	Conflated
gender_sex_conflation	2009	06.Reptilia	Squamata	Varanidae	Varanus	Mertensi / Indicus		obs	Journal Of Zoology	disc	10.1111/j.1469-7998.2009.00623.x	No	No	Conflated
gender_sex_conflation	2009	06.Reptilia	Squamata	Iguanidae	Conolophus	Subcristatus		obs	Physiological And Biochemical Zoology	disc	10.1086/604668	No	No	Conflated
gender_sex_conflation	2009	06.Reptilia	Crocodilia	Crocodylidae	Crocodylus	Siamensis		obs	Amphibia-Reptilia	tax	10.1163/156853809787392676	No	No	Conflated
gender_sex_conflation	2008	06.Reptilia	Testudines	Geoemydidae	Sacalia	Quadriocellata		obs	Amphibia-Reptilia	tax	10.1163/156853808784124901	No	No	Conflated
gender_sex_conflation	2007	06.Reptilia	Testudines	Testudinae	Gopherus	Polyphemus		obs	Journal Of Wildlife Management	disc	10.2193/2005-583	No	No	Conflated
gender_sex_conflation	2006	06.Reptilia	Rhynchocephalia	Sphenodontidae	Sphenodon	Punctatus		obs	New Zealand Journal Of Zoology	disc	10.1080/03014223.2006.9518453	No	No	Conflated
gender_sex_conflation	2006	06.Reptilia	Crocodilia	Alligatoridae	Alligator	Sinensis		obs	Zoo Biology	disc	10.1002/zoo.20110	No	No	Conflated
gender_sex_conflation	2006	06.Reptilia	Squamata	Colubridae	Natrix	Maura		obs	Animal Biology	disc	10.1163/157075606778441868	No	No	Conflated
gender_sex_conflation	2006	06.Reptilia	Squamata	Scincidae	Tiliqua	Rugosa		obs	Journal Of Zoology	disc	10.1111/j.1469-7998.2006.00091.x	No	No	Conflated
gender_sex_conflation	2006	06.Reptilia	Squamata	Agamidae	Dorsalis			obs	Journal Of Ethology	disc	10.1007/s10164-006-0192-8	No	No	Conflated
gender_sex_conflation	2005	06.Reptilia	Crocodilia / Squamata	Alligatoridae / Iguanidae	Alligator / Iguana	Mississippiensis / Iguana		obs	Integrative And Comparative Biology	disc		No	No	Conflated
gender_sex_conflation	2003	06.Reptilia	Testudines	Emydidae	Chrysemys	Picta	Marginata	obs	Journal Of Herpetology	tax	10.1670/0022-1511(2003)037[0342:AAMOMP]2.0.CO;2	No	No	Conflated
gender_sex_conflation	2003	06.Reptilia	Testudines	Testudinidae	Gopherus	Polyphemus		obs	Journal Of Herpetology	tax	10.1670/0022-1511(2003)037[0137:SFOPUR]2.0.CO;2	No	No	Conflated
gender_sex_conflation	2001	06.Reptilia	Squamata	Phrynosomatidae	Sceloporus	Woodi		exp	Journal Of Herpetology	tax		Yes	No	Conflated
gender_sex_conflation	2001	06.Reptilia	Squamata	Viperidae	Crotalus	Enyo		obs	Copeia	tax		No	No	Conflated
gender_sex_conflation	2001	06.Reptilia	Testudines	Kinosternidae	Sternotherus	Odoratus		obs	Journal Of Comparative Neurology	disc	10.1002/cne.1088	No	No	Conflated
gender_sex_conflation	2000	06.Reptilia	Squamata	Phrynosomatidae	Sceloporus	Occidentalis		obs	Canadian Journal Of Zoology	disc	10.1139/cjz-78-7-1230	No	No	Conflated
gender_sex_conflation	2000	06.Reptilia	Squamata	Phrynosomatidae	Sceloporus	Occidentalis		obs	Journal Of Herpetology	tax	10.2307/1565257	No	No	Conflated
gender_sex_conflation	1999	06.Reptilia	Squamata	Agamidae	Calotes	Versicolor		obs	Journal Of Experimental Zoology	disc	10.1002/(SICI)1097-010X(19990501)283:6<600::AID-JEZ12>3.0.CO;2-7	No	No	Conflated
gender_sex_conflation	1998	06.Reptilia	Squamata	Viperidae	Crotalus	Atrox		exp	Journal Of Comparative Physiology B-Biochemical Systems And Environmental Physiology	disc	10.1007/s003600050170	No	No	Conflated
gender_sex_conflation	1997	06.Reptilia	Squamata	Eublepharidae	Eublepharis	Macularius		obs	Journal Of Comparative Neurology	disc	10.1002/(SICI)1096-9861(19970414)380:3<409::AID-CNE9>3.0.CO;2-6	No	No	Conflated
gender_sex_conflation	1996	06.Reptilia	Squamata	Crotaphytidae	Crotaphytus	Collaris		obs	Copeia	tax		No	No	Conflated
gender_sex_conflation	1996	06.Reptilia	Squamata	Varanidae	Varanus	Komodoensis		obs	Zoo Biology	disc		No	No	Conflated
gender_sex_conflation	1995	06.Reptilia	Squamata	Viperidae	Vipera berus	Berus		obs	Annales Zoologici Fennici	disc		No	No	Conflated
gender_sex_conflation	1993	06.Reptilia	Squamata	Acrochordidae	Acrochordus	Arafurae		obs	Journal Of Animal Ecology	disc	10.2307/5393	No	No	Conflated
gender_sex_conflation	1992	06.Reptilia	Crocodilia	Crocodylidae	Crocodylus	Niloticus		obs	Copeia	tax		No	No	Conflated
gender_sex_conflation	1991	06.Reptilia	Testudines					obs	Copeia	tax	10.2307/1446248	No	No	Conflated
gender_sex_conflation	1991	06.Reptilia	Crocodilia	Crocodylidae	Crocodylus	Niloticus		exp	Comparative Biochemistry And Physiology A-Physiology	disc	10.1016/0300-9629(91)90151-2	No	No	Conflated
gender_sex_conflation	2022	07.Aves	Galliformes	Phasianidae	Gallus	Gallus		obs	Animals	bio	10.3390/ani12192565	No	No	Conflated
gender_sex_conflation	2022	07.Aves	Anseriformes	Anatidae	Anser	Cygnoides		obs	Animals	bio	10.3390/ani12111427	No	No	Conflated
gender_sex_conflation	2022	07.Aves	Galliformes	Phasianidae	Gallus	Gallus		obs	Animals	bio	10.3390/ani12091218	No	No	Conflated
gender_sex_conflation	2022	07.Aves	Galliformes	Phasianidae	Gallus	Gallus		obs	Animals	bio	10.3390/ani12030406	No	No	Conflated
gender_sex_conflation	2022	07.Aves	Anseriformes	Anatidae	Cairina	Moschata		obs	Animals	bio	10.3390/ani12030370	No	No	Conflated
gender_sex_conflation	2022	07.Aves	Anseriformes	Anatidae				obs	Animals	bio	10.3390/ani12040413	No	No	Conflated
gender_sex_conflation	2021	07.Aves	Passeriformes	Muscicapidae	Cyanoptila	Cyanomelana		obs	Pakistan Journal Of Zoology	disc	10.17582/journal.pjz/20190620040649	No	No	Conflated
gender_sex_conflation	2021	07.Aves	Charadriiformes	Laridae	Thalasseus	Maximus / Sandvicensis		obs	Marine Ornithology	tax		No	No	Conflated
gender_sex_conflation	2021	07.Aves	Anseriformes	Anatidae				exp	Animals	bio	10.3390/ani11030672	No	No	Conflated
gender_sex_conflation	2021	07.Aves	Galliformes	Phasianidae	Gallus	Gallus		exp	Animals	bio	10.3390/ani11020325	No	No	Conflated
gender_sex_conflation	2020	07.Aves	Gruiformes	Sarothruidae	Sarothruta	Ayresi		obs	Avian Conservation And Ecology	tax	10.5751/ACE-01681-150212	No	No	Conflated
gender_sex_conflation	2020	07.Aves	Anseriformes	Anatidae	Aix	Galericulata		surv	Pakistan Journal Of Zoology		10.17582/journal.pjz/20191113041120	No	No	Conflated
gender_sex_conflation	2021	07.Aves	Bucertoiformes	Bucorvidae	Bucorvus	Leadbeateri		obs	Integrative Zoology	disc	10.1111/1749-4877.12478	No	No	Conflated
gender_sex_conflation	2020	07.Aves	Galliformes	Phasianidae	Gallus	Gallus	Domesticus	obs	Animals	bio	10.3390/ani10050777	No	No	Conflated
gender_sex_conflation	2020	07.Aves	Charadriiformes	Laridae	Larus / Chroicocephalus	Canus / Ridibundus		obs	Journal Of Ornithology	tax	10.1007/s10336-020-01761-0	No	No	Conflated
gender_sex_conflation	2020	07.Aves	Galliformes	Phasianidae	Gallus	Gallus		exp	Animals	bio	10.3390/ani10030443	No	No	Conflated
gender_sex_conflation	2020	07.Aves	Galliformes	Phasianidae	Gallus	Gallus		obs	Animals	bio	10.3390/ani10020310	No	No	Conflated
gender_sex_conflation	2019	07.Aves	Accipitriformes	Accipitridae	Neophron	Percnopterus		obs	Bird Study	tax	10.1080/00063657.2019.1688251	No	No	Conflated
gender_sex_conflation	2019	07.Aves	Passeriformes	Tyrranidae	Hemitriccus	Nidipendulus		obs	Zoologia	disc	10.3897/zoologia.36.e32771	No	No	Conflated
gender_sex_conflation	2019	07.Aves	Suliformes	Phalacrocoracidae	Nannopterum	Brasilianum		obs	Avian Biology Research	tax	10.1177/1758155919832130	No	No	Conflated
gender_sex_conflation	2019	07.Aves	Galliformes	Phasianidae	Ortygornis	Sephaena	Sephaena / Zambesiae / Rovuma / Grantii / Spilogaster	obs	Ostrich	tax	10.2989/00306525.2018.1502695	No	No	Conflated
gender_sex_conflation	2018	07.Aves	Sphenisciformes	Spheniscidae	Pygoscelis / " / " / Eudyptes	Adeliae / Antarcticus / Papua / Chrysolophus		obs	Zoo Biology	disc	10.1002/zoo.21413	No	No	Conflated
gender_sex_conflation	2018	07.Aves	Columbiformes	Columbidae	Streptopelia	Orientalis		obs	Zoological Studies	disc	10.6620/ZS.2018.57-11	No	No	Conflated
gender_sex_conflation	2017	07.Aves	Psittaciformes	Psittacidae	Eupsittula/Brotogeris	Cactorum/Chiriri		obs	Avian Biology Research	tax	10.3184/175815617X14951979279286	No	No	Conflated
gender_sex_conflation	2017	07.Aves	Galliformes	Phasianidae	Pavo	Cristatus		obs	Pakistan Journal Of Zoology	disc	10.17582/journal.pjz/2017.49.4.1477.1481	No	No	Conflated
gender_sex_conflation	2016	07.Aves	Procellariiformes	Procellariidae	Calonectris	Borealis/Diomedea		obs	Journal Of Avian Biology	tax	10.1111/jav.00853	No	No	Conflated
gender_sex_conflation	2016	07.Aves	Pelecaniformes	Threskiornithidae	Nipponia	Nippon		obs	Ornithological Science	tax		No	No	Conflated
gender_sex_conflation	2016	07.Aves	Passeriformes	Hirundinidae	Riparia	Riparia			Acta Ornithologica	tax	10.3161/00016454AO2016.51.1.011	No	No	Conflated
gender_sex_conflation	2016	07.Aves	Galliformes	Phasianidae	Meleagris	Gallopavo		exp	Animals	bio	10.3390/ani6050027	No	No	Conflated
gender_sex_conflation	2015	07.Aves	Apterygiformes / Anseriformes / Galliformes / Podicipediformes / Columbiformes / Caprimulgiformes / Cuculiformes / Gruiformes / Procellariiformes / Ciconiiformes / Charadriiformes / Strigiformes / Coraciiformes / Falconiformes / Psittaciformes / Passeriformes					obs	Avian Research	tax	10.1186/s40657-015-0033-y	No	No	Conflated
gender_sex_conflation	2015	07.Aves	Passeriformes	Rhipiduridae	Rhipidura	Albiscapa		obs	Behavioral Ecology And Sociobiology	disc	10.1007/s00265-015-1974-1	Yes	No	Conflated
gender_sex_conflation	2015	07.Aves	Galliformes	Phasianidae	Gallus	Gallus		obs	Veterinary Research Forum	disc		No	No	Conflated
gender_sex_conflation	2015	07.Aves	Galliformes	Phasianidae	Alectoris	Chukar	Cypriotes	obs	Wilson Journal Of Ornithology	tax	10.1676/wils-127-02-181-199.1	No	No	Conflated
gender_sex_conflation	2015	07.Aves	Passeriformes	Paridae	Parus	Major		obs	Behavioral Ecology And Sociobiology	disc	10.1007/s00265-015-1887-z	No	No	Conflated
gender_sex_conflation	2015	07.Aves	Passeriformes	Laniidae	Lanius	Collurio		obs	Journal Of Ornithology	tax	10.1007/s10336-014-1120-2	No	No	Conflated
gender_sex_conflation	2015	07.Aves	Procellariiformes	Procellariidae	Procellaria	Aequinoctialis		obs	Notornis	tax		No	No	Conflated
gender_sex_conflation	2014	07.Aves	Psittaciformes	Psittacidae	Alipiopsitta	Xanthops		rev	Revista Brasileira De Ornitologia	tax		No	No	Conflated
gender_sex_conflation	2014	07.Aves	Procellariiformes	Procellariidae	Macronectes	Giganteus		obs	Zoological Science	disc	10.2108/zs130135	No	No	Conflated
gender_sex_conflation	2014	07.Aves	Procellariiformes	Procellariidae	Calonectris	Leucomelas		obs	Ornithological Science	tax	10.2326/osj.13.9	No	No	Conflated
gender_sex_conflation	2014	07.Aves	Phoenicopteriformes	Phoenicopteridae	Phoenicopterus	Roseus		obs	Journal Of Animal Ecology	disc	10.1111/1365-2656.12138	No	No	Conflated
gender_sex_conflation	2014	07.Aves	Passeriformes	Nectariniidae	Nectarinia	Osea		exp	Journal Of Ornithology	tax	10.1007/s10336-013-1017-5	No	No	Conflated
gender_sex_conflation	2014	07.Aves	Passeriformes	Paridae/ Remizidae	Cyanistes / Remiz	Caeruleus/Pendulinus		obs	Brain Behavior And Evolution	disc	10.1159/000357831	No	No	Conflated
gender_sex_conflation	2013	07.Aves	Otidiformes	Otididae	Otis	Tarda		obs	European Journal Of Wildlife Research	disc	10.1007/s10344-013-0735-6	No	No	Conflated
gender_sex_conflation	2013	07.Aves	Passeriformes	Thamnophilidae	Formicivora	Littoralis		obs	Zoologia	disc	10.1590/S1984-46702013005000006	No	No	Conflated
gender_sex_conflation	2013	07.Aves	Galliformes	Phasianidae	Gallus	Gallus		obs	Pakistan Journal Of Zoology	disc		No	No	Conflated
gender_sex_conflation	2013	07.Aves	Passeriformes	Parulidae	Setophaga	Petechia		obs	Journal Of Avian Biology	tax	10.1111/j.1600-048X.2013.05828.x	No	No	Conflated
gender_sex_conflation	2013	07.Aves	Psittaciformes					obs	Pakistan Journal Of Zoology	disc		No	No	Conflated
gender_sex_conflation	2013	07.Aves	Passeriformes	Cinclidae	Cinclus	Cinclus		obs	Bird Study	tax	10.1080/00063657.2012.744807	No	No	Conflated
gender_sex_conflation	2013	07.Aves	Sphenisciformes	Spheniscidae	Aptenodytes/Eudyptes/Pygoscelis/Spheniscus	Patagonicus/Chrysocome/Papua/Magellanicus		obs	Zoo Biology	disc	10.1002/zoo.21005	No	No	Conflated
gender_sex_conflation	2013	07.Aves	Acciptriformes	Acciptridae	Butastur	Rufipennis		obs	Ibis	tax	10.1111/ibi.12006	No	No	Conflated
gender_sex_conflation	2013	07.Aves	Pelecaniformes	Threskiornithidae	Theristicus	Melanopis		obs	Gayana	bio	10.4067/S0717-65382013000100003	No	No	Conflated
gender_sex_conflation	2013	07.Aves	Falconiformes	Falconidae	Falco	Biarmicus		obs	Journal Of Ornithology	tax	10.1007/s10336-012-0873-8	No	No	Conflated
gender_sex_conflation	2013	07.Aves	Falconiformes	Falconidae	Falco	Peregrinus		obs	Journal Of Ornithology	tax	10.1007/s10336-012-0872-9	No	No	Conflated
gender_sex_conflation	2012	07.Aves	Cuculiformes / Columbiformes / Ciconiiformes / Galliformes / Anseriformes / Turniciformes / Gruiformes / Columbiformes / Columbiformes / Anseriformes / Ciconiiformes / Cuculiformes / Tinamiformes / Bucerotiformes / Passeriformes					obs	Zoo Biology	disc	10.1002/zoo.20433	No	No	Conflated
gender_sex_conflation	2012	07.Aves	Passeriformes	Estrildidae	Stagonopleura	Guttata		obs	Journal Of Ornithology	tax	10.1007/s10336-012-0855-x	No	No	Conflated
gender_sex_conflation	2012	07.Aves	Psittaciformes	Psittacidae	Amazona	Finschi		obs	Wilson Journal Of Ornithology	tax		No	No	Conflated
gender_sex_conflation	2012	07.Aves	Passeriformes	Estrildidae	Lonchura	Striata		obs	Animal Cognition	disc	10.1007/s10071-011-0462-x	No	No	Conflated
gender_sex_conflation	2012	07.Aves	Galliformes	Tetraonidae	Tetrao	Urogallus	Cantabricus	obs	Journal Of Ornithology	tax	10.1007/s10336-011-0776-0	No	No	Conflated
gender_sex_conflation	2012	07.Aves	Phoenicopteriformes	Phoenicopteridae	Phoenicopterus	Chilensis		obs	Current Zoology	disc	10.1093/czoolo/58.6.851	No	No	Conflated
gender_sex_conflation	2011	07.Aves	Galliformes	Phasianidae	Coturnix	Coturnix	Coturnix / Japonica	obs	Annales Zoologici Fennici		10.5735/086.048.0605	No	No	Conflated
gender_sex_conflation	2011	07.Aves	Procellariiformes	Procellariidae	Procellaria	Westlandica		obs	Wilson Journal Of Ornithology	tax	10.1676/10-141.1	No	No	Conflated
gender_sex_conflation	2011	07.Aves	Acciptriformes	Accipitridae	Gypaetus	Barbatus		obs	Journal Of Raptor Research	tax	10.3356/JRR-11-32.1	No	No	Conflated
gender_sex_conflation	2011	07.Aves	Apodiformes	Trochilidae	Augastes	Scutatus		obs	Wilson Journal Of Ornithology	tax	10.1676/11-042.1	No	No	Conflated
gender_sex_conflation	2011	07.Aves	Falconiformes	Falconidae	Falco	Naumanni		obs	Comparative Biochemistry And Physiology A-Molecular & Integrative Physiology	disc	10.1016/j.cbpa.2011.07.028	No	No	Conflated
gender_sex_conflation	2011	07.Aves	Falconiformes	Falconidae	Falco	Tinnunculus		obs	Journal Of Avian Biology	tax	10.1111/j.1600-048X.2011.05351.x	Yes	No	Conflated
gender_sex_conflation	2011	07.Aves	Galliformes	Phasianidae	Gallus	Gallus		exp	Comparative Biochemistry And Physiology A-Molecular & Integrative Physiology	disc	10.1016/j.cbpa.2011.06.001	No	No	Conflated
gender_sex_conflation	2011	07.Aves	Passeriformes	Paradoxornithidae	Paradoxornis	Heudei		obs	Zoological Studies	disc		No	No	Conflated
gender_sex_conflation	2011	07.Aves	Strigiformes	Strigidae	Strix	Aluco		obs	Journal Of Animal Ecology	disc	10.1111/j.1365-2656.2011.01842.x	No	No	Conflated
gender_sex_conflation	2011	07.Aves	Columbiformes / " / Coraciiformes / Passeriformes / " / " / "	Columbidae / " / Alcedinidae / Meliphagidae / Rhipiduridae / Acrocephalidae / Zosteropidae	Gallicolumba / Ptilinopus / Todirampbus / Myzomela / Rhipidura / Acrocephalus / Zosterops	Xanthonura / Roseicapilla / Cblori / Rubratra / Ruflfrons / Luscinius / Conspicillatu		obs	Wilson Journal Of Ornithology	tax	10.1676/10-154.1	No	No	Conflated
gender_sex_conflation	2011	07.Aves	Sphenisciformes	Spheniscidae	Eudyptula	Minor		obs	Behavioral Ecology	disc	10.1093/beheco/arr049	No	No	Conflated
gender_sex_conflation	2011	07.Aves	Procellariiformes	Diomedeidae				obs	Journal Of Ornithology	tax	10.1007/s10336-010-0577-x	Yes	No	Conflated
gender_sex_conflation	2011	07.Aves	Falconiformes	Falconidae	Milvago	Chimango		obs	Journal Of Ornithology	tax	10.1007/s10336-010-0606-9	No	No	Conflated
gender_sex_conflation	2011	07.Aves	Strigiformes	Tytonidae	Tyto	Alba	Javanica	obs	Journal Of Raptor Research	tax	10.3356/JRR-10-18.1	No	No	Conflated
gender_sex_conflation	2011	07.Aves	Galliformes	Phasianidae	Gallus	Gallus		exp	General And Comparative Endocrinology	disc	10.1016/j.ygcen.2010.11.011	No	No	Conflated
gender_sex_conflation	2011	07.Aves	Tinamiformes	Tinamidae	Rhynchotus	Rufescens		exp	Turkish Journal Of Zoology	disc	10.3906/zoo-0904-21	No	No	Conflated
gender_sex_conflation	2011	07.Aves	Procellariiformes	Procellariidae	Halobaena	Caerulea		obs	Journal Of Avian Biology	tax	10.1111/j.1600-048X.2010.05113.x	No	No	Conflated
gender_sex_conflation	2011	07.Aves	Passeriformes	Parulidae	Dendroica	Petechia		obs	Journal Of Ornithology	tax	10.1007/s10336-010-0553-5	No	No	Conflated
gender_sex_conflation	2011	07.Aves	Galliformes	Phasianidae	Crossoptilon	Mantchuricum		obs	Animal Biology	disc	10.1163/157075511X566498	No	No	Conflated
gender_sex_conflation	2010	07.Aves	Tinamiformes	Tinamidae				obs	Zoology	disc	10.1016/j.zool.2010.07.003	No	No	Conflated
gender_sex_conflation	2010	07.Aves	Strigiformes	Strigidae	Megascops	Asio		obs	Wilson Journal Of Ornithology	tax	10.1676/10-014.1	No	No	Conflated
gender_sex_conflation	2010	07.Aves	Passeriformes	Buphagidae	Buphagus	Erythrorhynchus		obs	Ostrich	tax	10.2989/00306525.2010.519511	No	No	Conflated
gender_sex_conflation	2010	07.Aves	Passeriformes	Estrildidae	Taeniopygia	Guttata		exp	Behavioral Ecology And Sociobiology	disc	10.1007/s00265-010-0965-5	No	No	Conflated
gender_sex_conflation	2010	07.Aves	Passiformes	Fringillidae	Pyrrhula	Murina		obs	Journal Of Ornithology	tax	10.1007/s10336-010-0501-4	No	No	Conflated
gender_sex_conflation	2010	07.Aves	Passiformes	Corvidae	Pica	Pica		exp	European Journal Of Wildlife Research	disc	10.1007/s10344-009-0310-3	No	No	Conflated
gender_sex_conflation	2010	07.Aves	Ciconiiformes	Ciconiidae	Ciconia	Ciconia		obs	Comparative Biochemistry And Physiology B-Biochemistry & Molecular Biology	disc	10.1016/j.cbpb.2010.03.003	No	No	Conflated
gender_sex_conflation	2010	07.Aves	Psittaciformes	Psittacidae	Cyanoliseus	Patagonus		obs	Journal Of Ornithology	tax	10.1007/s10336-009-0461-8	No	No	Conflated
gender_sex_conflation	2010	07.Aves	Accipitriformes	Pandionidae	Pandion	Haliaetus		obs	Bird Study	tax	10.1080/00063651003674953	No	No	Conflated
gender_sex_conflation	2010	07.Aves	Passeriformes	Acrocephalidae	Acrocephalus	Sechellensis		obs	Journal Of Ornithology	tax	10.1007/s10336-009-0427-x	No	No	Conflated
gender_sex_conflation	2009	07.Aves	Charadriiformes	Alcidae	Uria	Lomvia		obs	Waterbirds	tax		No	No	Conflated
gender_sex_conflation	2009	07.Aves	Galliformes	Phasianidae	Gallus	Gallus		exp	Comparative Biochemistry And Physiology A-Molecular & Integrative Physiology	disc	10.1016/j.cbpa.2009.06.028	No	No	Conflated
gender_sex_conflation	2009	07.Aves	Falconiformes / Accipitriformes	Falconidae / Accipitridae	Falco / Circus	Columbarius / Cyaneus		obs	Wilson Journal Of Ornithology	tax	10.1676/08-142.1	No	No	Conflated
gender_sex_conflation	2009	07.Aves	Procellariiformes	Diomedeidae	Laysan	Albatross		NHN	Wilson Journal Of Ornithology	tax	10.1676/08-150.1	No	No	Conflated
gender_sex_conflation	2009	07.Aves	Passeriformes	Corvidae	Corvus	Macrorhynchos		obs	Zoological Science	disc	10.2108/zsj.26.771	No	No	Conflated
gender_sex_conflation	2009	07.Aves	Accipitriformes / Falconiformes / Strigiformes	Accipitridae / Falconidae / Tytonidae	Accipiter / Falco / Tyto	Nisus / Tinnunculus / Alba		rev	Ibis	tax	10.1111/j.1474-919X.2009.00957.x	No	No	Conflated
gender_sex_conflation	2009	07.Aves	Tinamiformes	Tinamidae	Tinamus	Major		obs	Wilson Journal Of Ornithology	tax	10.1676/08-073.1	No	No	Conflated
gender_sex_conflation	2009	07.Aves	Passeriformes					obs	Wilson Journal Of Ornithology	tax	10.1676/08-111.1	No	No	Conflated
gender_sex_conflation	2009	07.Aves	Anseriformes	Anatidae	Cygnus	Olor		obs	General And Comparative Endocrinology	disc	10.1016/j.ygcen.2009.01.016	No	No	Conflated
gender_sex_conflation	2009	07.Aves	Passeriformes	Cinclidae	Cinclus	Mexicanus		obs	Wilson Journal Of Ornithology	tax	10.1676/07-163.1	No	No	Conflated
gender_sex_conflation	2009	07.Aves	Falconiformes	Falconidae	Falco	Sparverius		obs	Wilson Journal Of Ornithology	tax	10.1676/07-177.1	No	No	Conflated
gender_sex_conflation	2008	07.Aves	Passeriformes	Thraupidae	Sporophila	Hypoxantha / Collaris		obs	Wilson Journal Of Ornithology	tax	10.1676/08-020.1	No	No	Conflated
gender_sex_conflation	2008	07.Aves	Passeriformes	Corvidae	Corvus	Frugilegus		exp	Animal Behaviour	disc	10.1016/j.anbehav.2008.07.023	No	No	Conflated
gender_sex_conflation	2008	07.Aves	Passeriformes	Paridae	Periparus	Ater		obs	Journal Of Ornithology	tax	10.1007/s10336-008-0302-1	No	No	Conflated
gender_sex_conflation	2008	07.Aves	Sphenisciformes	Spheniscidae	Spheniscus	Humboldti		obs	Waterbirds	tax	10.1675/1524-4695-31.3.448	No	No	Conflated
gender_sex_conflation	2008	07.Aves	Charadriiformes	Laridae	Hydroprogne	Caspia		obs	Wilson Journal Of Ornithology	tax	10.1676/07-061.1	Yes	No	Conflated
gender_sex_conflation	2008	07.Aves	Passeriformes	Fringillidae	Carpodacus	Mexicanus		obs	Wilson Journal Of Ornithology	tax	10.1676/07-021.1	No	No	Conflated
gender_sex_conflation	2008	07.Aves	Passeriformes	Cotingidae	Pyroderus	Scutatus		obs	Wilson Journal Of Ornithology	tax	10.1676/07-030.1	No	No	Conflated
gender_sex_conflation	2008	07.Aves	Acciptriformes	Acciptridae	Buteo	Swainsoni		obs	Journal Of Raptor Research	tax	10.3356/JRR-07-33.1	No	No	Conflated
gender_sex_conflation	2008	07.Aves	Trogoniformes	Trogonidae	Trogon	Melanocephalus		obs	Wilson Journal Of Ornithology	tax	10.1676/07-025.1	No	No	Conflated
gender_sex_conflation	2008	07.Aves	Passeriformes	Passerellidae	Ammodramus	Savannarum		obs	Wilson Journal Of Ornithology	tax	10.1676/07-002.1	No	No	Conflated
gender_sex_conflation	2008	07.Aves	Passeriformes	Passerellidae	Junco	Hyemalis		exp	Journal Of Avian Biology	tax	10.1111/j.2008.0908-8857.04191.x	No	No	Conflated
gender_sex_conflation	2008	07.Aves	Strigiformes	Strigidae	Aegolius	Acadicus		obs	Journal Of Field Ornithology	tax	10.1111/j.1557-9263.2008.00145.x	No	No	Conflated
gender_sex_conflation	2008	07.Aves	Strigiformes	Strigidae	Strix	Aluco		obs	Journal Of Avian Biology	tax	10.1111/j.2008.0908-8857.04194.x	No	No	Conflated
gender_sex_conflation	2008	07.Aves	Accipitriformes	Accipitridae	Gyps	Fulvus		obs	Ardea	tax	10.5253/078.096.0110	No	No	Conflated
gender_sex_conflation	2007	07.Aves	Passeriformes	Parulidae	Vermivora chrysoptera			obs	Wilson Journal Of Ornithology	tax	10.1676/06-050.1	No	No	Conflated
gender_sex_conflation	2007	07.Aves	Columbiformes	Columbidae	Zenaida	Asiatica		obs	Wilson Journal Of Ornithology	tax	10.1676/05-132.1	No	No	Conflated
gender_sex_conflation	2007	07.Aves	Galliformes	Phasianidae	Bonasa	Umbellus		surv	Wildlife Monographs	disc	10.2193/0084-0173.168	Yes	No	Conflated
gender_sex_conflation	2007	07.Aves	Galliformes	Odontophoridae	Colinus	Virginianus		obs	Journal Of Wildlife Management	disc	10.2193/2005-639	Yes	No	Conflated
gender_sex_conflation	2007	07.Aves	Piciformes	Picidae	Picoides			obs	Wilson Journal Of Ornithology	tax	10.1676/03-066.1	No	No	Conflated
gender_sex_conflation	2007	07.Aves	Galliformes	Odontophoridae	Colinus	Virginianus		obs	Journal Of Wildlife Management	disc	10.2193/2005-640	No	No	Conflated
gender_sex_conflation	2007	07.Aves	Passeriformes	Muscicapidae	Ficedula	Albicollis		obs	Journal Of Ornithology	tax	10.1007/s10336-006-0121-1	No	No	Conflated
gender_sex_conflation	2007	07.Aves	Strigiformes	Strigidae	Strix	Aluco		obs	Ibis	tax		No	No	Conflated
gender_sex_conflation	2007	07.Aves	Falconiformes	Falconidae	Falco	Peregrinus	Macropus	obs	Wildlife Research	disc	10.1071/WR06059	No	No	Conflated
gender_sex_conflation	2007	07.Aves	Passeriformes	Climacteridae	Cormobates	Leucophaeus		obs	Emu-Austral Ornithology	tax	10.1071/MU06040	Yes	No	Conflated
gender_sex_conflation	2007	07.Aves	Procellariiformes	Procellariidae	Puffinus	Carneipes		obs	Emu	disc	10.1071/MU07002	No	No	Conflated
gender_sex_conflation	2006	07.Aves	Anseriformes	Anatidae	Anas	Platyrhynchos		exp	General And Comparative Endocrinology	disc	10.1016/j.ygcen.2006.04.001	No	No	Conflated
gender_sex_conflation	2006	07.Aves						theo	Zoo Biology	disc	10.1002/zoo.20083	No	No	Conflated
gender_sex_conflation	2006	07.Aves	Passeriformes	Paridae	Parus	Major		obs	Comparative Biochemistry And Physiology A-Molecular & Integrative Physiology	disc	10.1016/j.cbpa.2006.02.038	No	No	Conflated
gender_sex_conflation	2006	07.Aves	Phoenicopteriformes	Phoenicopteridae	Phoenicopterus	Minor		obs	Ostrich	tax	10.2989/00306520609485512	No	No	Conflated
gender_sex_conflation	2006	07.Aves	Passeriformes	Hirundinidae	Hirundo	Rustica		obs	Animal Behaviour	disc	10.1016/j.anbehav.2005.06.019	No	No	Conflated
gender_sex_conflation	2006	07.Aves	Acciptriformes	Accipitridae	Circus	Aeruginosus		obs	Journal Of Raptor Research	tax	10.3356/0892-1016(2006)40[57:GDITWM]2.0.CO;2	No	No	Conflated
gender_sex_conflation	2006	07.Aves	Ciconiiformes	Ciconiidae	Mycteria	Americana		obs	Condor	tax	10.1650/0010-5422(2006)108[0097:EONHOP]2.0.CO;2	No	No	Conflated
gender_sex_conflation	2006	07.Aves	Passeriformes	Petroicidae	Petroica	Longipes		obs	Emu	tax	10.1071/MU05057	No	No	Conflated
gender_sex_conflation	2006	07.Aves	Bucerotiformes	Bucerotidae	Aceros / Anthracoceros / Ceratogymna			obs	Zoo Biology	disc	10.1002/zoo.20073	No	No	Conflated
gender_sex_conflation	2005	07.Aves	Falconiformes	Falconidae	Falco	Rusticolus		obs	Journal Of Raptor Research	tax		No	No	Conflated
gender_sex_conflation	2005	07.Aves	Falconiformes	Falconidae	Falco	Naumanni		obs	Journal Of Raptor Research	tax		Yes	No	Conflated
gender_sex_conflation	2005	07.Aves	Passeriformes	Hirundinidae	Hirundo	Rustica		obs	Zoological Science	disc	10.2108/zsj.22.437	No	No	Conflated
gender_sex_conflation	2005	07.Aves	Psittaciformes	Psittaculidae	Melopsittacus	Undulatus		obs	Journal Of Comparative Neurology	disc	10.1002/cne.20458	No	No	Conflated
gender_sex_conflation	2005	07.Aves	Galliformes	Phasianidae	Tympanuchus	Pallidicintus		obs	Condor	tax	10.1650/7537	Yes	No	Conflated
gender_sex_conflation	2005	07.Aves	Pelecaniformes	Pelecanidae	Pelecanus	Erythrorhynchos		obs	Waterbirds	tax	10.1675/1524-4695(2005)28[102:TUOCLT]2.0.CO;2	No	No	Conflated
gender_sex_conflation	2005	07.Aves	Strigiformes	Strigidae	Strix	Occidentalis	Caurina	exp	Bird Hormones And Bird Migrations: Analyzing Hormones In Droppings And Egg Yolks And Assessing Adaptations In Long-Distance Migration	tax	10.1196/annals.1343.010	No	No	Conflated
gender_sex_conflation	2004	07.Aves	Acciptriformes	Acciptridae	Buteo	Swainsoni		obs	Journal Of Raptor Research	tax		No	No	Conflated
gender_sex_conflation	2004	07.Aves	Falconiformes	Falconidae	Falco	Eleonora		obs	Journal Of Raptor Research	tax		No	No	Conflated
gender_sex_conflation	2004	07.Aves	Psittaciformes	Psittacidae	Forpus	Passerinus		obs	Auk	tax	10.1642/0004-8038(2004)121[0717:WABMOH]2.0.CO;2	No	No	Conflated
gender_sex_conflation	2004	07.Aves	Suliformes	Phalacrocoracidae	Phalacrocorax	Auritus		obs	Canadian Journal Of Zoology	disc	10.1139/Z04-019	Yes	No	Conflated
gender_sex_conflation	2004	07.Aves	Passeriformes	Leiothrichidae	Turdoides	Squamiceps		obs	Behaviour	disc	10.1163/156853904323066720	No	No	Conflated
gender_sex_conflation	2004	07.Aves	Caprimulgiformes	Caprimulgidae	Caprimulgus	Vociferus		obs	Physiological And Biochemical Zoology	disc	10.1086/380210	No	No	Conflated
gender_sex_conflation	2004	07.Aves	Passeriformes	Cardinalidae	Granatellus	Venustus		obs	Wilson Bulletin	general		Yes	No	Conflated
gender_sex_conflation	2004	07.Aves	Galliformes / Anseriformes					exp	Comparative Biochemistry And Physiology A-Molecular & Integrative Physiology	disc	10.1016/j.cbpb.2003.10.006	No	No	Conflated
gender_sex_conflation	2004	07.Aves	Passeriformes	Cettiidae	Cettia	Diphone		obs	General And Comparative Endocrinology	disc	10.1016/j.ygcen.2003.09.006	No	No	Conflated
gender_sex_conflation	2004	07.Aves	Acciptriformes	Accipitridae	Accipiter	Gentilis		obs	Journal Of Wildlife Management	disc	10.2193/0022-541X(2004)068[0025:EORONG]2.0.CO;2	No	No	Conflated
gender_sex_conflation	2004	07.Aves	Passeriformes	Estrildidae	Taeniopygia	Guttata	Castanotis	obs	Behavioral Neurobiology Of Birdsong	tax	10.1196/annals.1298.040	No	No	Conflated
gender_sex_conflation	2003	07.Aves	Galliformes	Phasianidae	Bonasa	Umbellus		obs	Wildlife Biology	disc	10.2981/wlb.2003.024	Yes	No	Conflated
gender_sex_conflation	2003	07.Aves	Sphenisciformes	Spheniscidae	Megadyptes	Antipodes		obs	Behavioral Ecology And Sociobiology	disc	10.1007/s00265-003-0683-3	No	No	Conflated
gender_sex_conflation	2003	07.Aves	Galliformes	Phasianidae	Tympanuchus	Pallidicinctus		obs	Wildlife Biology	disc	10.2981/wlb.2003.023	No	No	Conflated
gender_sex_conflation	2003	07.Aves	Passeriformes	Paridae	Parus	Caeruleus / Major		obs	Auk	tax	10.1642/0004-8038(2003)120[0658:SADBFF]2.0.CO;2	No	No	Conflated
gender_sex_conflation	2003	07.Aves	Piciformes	Picidae	Colaptes	Auratus		obs	Ardea	tax		No	No	Conflated
gender_sex_conflation	2002	07.Aves	Passeriformes	Estrildidae	Taeniopygia	Guttata		obs	Journal Of Comparative Neurology	disc	10.1002/cne.10459	Yes	No	Conflated
gender_sex_conflation	2002	07.Aves	Passeriformes	Estrildidae	Taeniopygia	Guttata		exp	Journal Of Comparative Physiology A-Neuroethology Sensory Neural And Behavioral Physiology	disc	10.1007/s00359-002-0354-2	No	No	Conflated
gender_sex_conflation	2002	07.Aves	Passeriformes	Tyrannidae	Empidonax	Traillii		obs	Condor	tax	10.1650/0010-5422(2002)104[0877:NSRITS]2.0.CO;2	No	No	Conflated
gender_sex_conflation	2002	07.Aves	Anseriformes	Anatidae	Histrionicus	Histrionicus		obs	Canadian Journal Of Zoology	disc	10.1139/Z02-118	no	No	Conflated
gender_sex_conflation	2002	07.Aves	Charadriiformes	Scolopacidae	Calidris	Minutilla / Mauri		obs	Behavioral Ecology And Sociobiology	disc	10.1007/s00265-002-0494-y	Yes	No	Conflated
gender_sex_conflation	2002	07.Aves	Psittaciformes	Psittacidae	Ara	Militaris		obs	Journal Of Experimental Zoology	disc	10.1002/jez.10070	No	No	Conflated
gender_sex_conflation	2002	07.Aves	Suliformes	Sulidae	Morus	Bassanus		obs	Waterbirds	tax	10.1675/1524-4695(2002)025[0230:SNGFDM]2.0.CO;2	No	No	Conflated
gender_sex_conflation	2002	07.Aves	Passeriformes	Turdidae	Hylocichla	Mustelina		obs	Journal Of Field Ornithology	tax	10.1648/0273-8570-73.3.239	No	No	Conflated
gender_sex_conflation	2002	07.Aves	Gruiformes	Gruidae	Grus	Canadensis	Pratensis	obs	Journal Of Wildlife Management	disc	10.2307/3803167	No	No	Conflated
gender_sex_conflation	2002	07.Aves	Sphenisciformes	Spheniscidae	Eudyptula	Minor		obs	New Zealand Journal Of Zoology	disc	10.1080/03014223.2002.9518290	No	No	Conflated
gender_sex_conflation	2002	07.Aves	Charadriiformes	Scolopacidae	Calidris	Mauri		obs	Journal Of Avian Biology	tax	10.1034/j.1600-048X.2002.330108.x	No	No	Conflated
gender_sex_conflation	2002	07.Aves	Accipitriformes	Accipitridae	Hieraaetus	Pennatus		obs	Comparative Biochemistry And Physiology A-Molecular And Integrative Physiology	disc	10.1016/S1095-6433(01)00483-4	No	No	Conflated
gender_sex_conflation	2001	07.Aves	Galliformes	Phasianidae	Lagopus	Leucurus		obs	Wilson Bulletin	general	10.1676/0043-5643(2001)113[0373:USPOWT]2.0.CO;2	Yes	No	Conflated
gender_sex_conflation	2001	07.Aves	Accipitriformes	Accipitridae	Haliaeetus	Leucocephalus		obs	Journal Of Raptor Research	tax		Yes	No	Conflated
gender_sex_conflation	2001	07.Aves	Galliformes	Phasianidae	Gallus	Gallus		exp	Comparative Biochemistry And Physiology C-Toxicology & Pharmacology	disc	10.1016/S1532-0456(01)00199-5	No	No	Conflated
gender_sex_conflation	2001	07.Aves	Suliformes	Phalacrocoracidae				obs	Behavioral Ecology	disc	10.1093/beheco/12.3.287	No	No	Conflated
gender_sex_conflation	2001	07.Aves	Passeriformes	Estrildidae	Taeniopygia	Guttata		obs	Animal Behaviour	disc	10.1006/anbe.2000.1651	No	No	Conflated
gender_sex_conflation	2001	07.Aves	Falconiformes	Falconidae	Falco	Peregrinus		obs	Emu	tax	10.1071/MU00070	Yes	No	Conflated
gender_sex_conflation	2001	07.Aves	Psittaciformes	Psittacidae	Amazona guildingii			obs	Zoo Biology	disc	10.1002/zoo.1004	No	No	Conflated
gender_sex_conflation	2000	07.Aves	Galliformes	Phasianidae	Centrocercus	Urophasianus		obs	Wildlife Biology	disc	10.2981/wlb.2000.020	No	No	Conflated
gender_sex_conflation	2000	07.Aves	Passeriformes	Thamnophilidae	Cercomacra	Tyrannina		exp	Behavioral Ecology	disc	10.1093/beheco/11.6.648	No	No	Conflated
gender_sex_conflation	2000	07.Aves						rev	Behavioral Ecology	disc	10.1093/beheco/11.3.334	No	No	Conflated
gender_sex_conflation	2000	07.Aves	Galliformes	Phasianidae	Meleagris	Gallopavo		obs	Comparative Biochemistry And Physiology A-Molecular And Integrative Physiology	disc	10.1016/S1095-6433(00)00178-1	No	No	Conflated
gender_sex_conflation	2000	07.Aves	Passeriformes	Certhiidae	Thryothorus			obs	Journal Of Comparative Neurology	disc		No	No	Conflated
gender_sex_conflation	2000	07.Aves	Galliformes	Phasianidae	Coturnix	Coturnix	Japonica	obs	General And Comparative Endocrinology	disc	10.1006/gcen.1999.7400	No	No	Conflated
gender_sex_conflation	1999	07.Aves	Charadriiformes	Scolopacidae	Calidris	Canutus		obs	Condor	tax	10.2307/1370083	No	No	Conflated
gender_sex_conflation	1999	07.Aves	Galliformes	Phasianidae	Coturnix	Coturnix	Japonica	obs	Developmental And Comparative Immunology	disc	10.1016/S0145-305X(99)00033-6	No	No	Conflated
gender_sex_conflation	1999	07.Aves	Falconiformes	Falconidae	Caracara	Plancus		obs	Journal Of Raptor Research	tax		No	No	Conflated
gender_sex_conflation	1999	07.Aves	Passeriformes	Fringillidae	Carduelis	Cannabina		obs	Annales Zoologici Fennici	disc		No	No	Conflated
gender_sex_conflation	1999	07.Aves	Gruiformes	Rallidae	Gallinula	Chloropus		obs	Italian Journal Of Zoology	disc	10.1080/11250009909356229	No	No	Conflated
gender_sex_conflation	1999	07.Aves	Galliformes	Phasianidae	Gallus	Gallus		obs	Animal Behaviour	disc	10.1006/anbe.1998.0920	No	No	Conflated
gender_sex_conflation	1998	07.Aves	Struthioniformes	Struthionidae	Struthio	Camelus		obs	Animal Welfare	disc		No	No	Conflated
gender_sex_conflation	1998	07.Aves	Galliformes	Phasianidae	Lagopus	Lagopus		obs	Canadian Journal Of Zoology	disc	10.1139/cjz-76-8-1581	No	No	Conflated
gender_sex_conflation	1998	07.Aves	Acciptriformes	Accipitridae	Circus	Aeruginosus		obs	Behavioral Ecology	disc	10.1093/beheco/9.3.287	No	No	Conflated
gender_sex_conflation	1997	07.Aves	Struthioniformes	Struthionidae	Struthio	Camelus		obs	Animal Welfare	disc		No	No	conflated
gender_sex_conflation	1997	07.Aves	Columbiformes	Columbidae	Streptopelia	Risoria		exp	Behaviour	disc	10.1163/156853997X00566	No	No	Conflated
gender_sex_conflation	1997	07.Aves	Strigiformes	Strigidae	Megascops	Kennicottii		obs	Physiological Zoology	disc	10.1086/639564	No	No	Conflated
gender_sex_conflation	1997	07.Aves	Passeriformes	Passerellidae	Zonotrichia	Leucophrys		obs	Ardea	tax		No	No	Conflated
gender_sex_conflation	1996	07.Aves	Falconiformes / Accipitriformes					obs	Behavioral Ecology	disc	10.1093/beheco/7.4.426	No	No	Conflated
gender_sex_conflation	1996	07.Aves						surv	Wilson Bulletin	general		No	No	Conflated
gender_sex_conflation	1996	07.Aves	Galliformes / Columbiformes	Phasianidae / Columbidae	Gallus / Columba	Gallus / Livia		obs	Comparative Biochemistry And Physiology B-Biochemistry & Molecular Biology	disc	10.1016/0305-0491(96)00089-2	No	No	Conflated
gender_sex_conflation	1996	07.Aves	Galliformes	Phasianidae	Gallus	Gallus		exp	Journal Of Comparative Physiology A-Neuroethology Sensory Neural And Behavioral Physiology	disc		No	No	Conflated
gender_sex_conflation	1995	07.Aves	Passeriformes	Icteridae	Agelaius	Phoeniceu		obs	Behavioral Ecology And Sociobiology	disc		No	No	Conflated
gender_sex_conflation	1995	07.Aves	Galliformes	Odontophoridae	Oreortyx	Pictus		obs	Journal Of Wildlife Management	disc	10.2307/3801957	No	No	Conflated
gender_sex_conflation	1995	07.Aves	Columbiformes	Columbidae	Zenaida	Macroura		obs	Journal Of Wildlife Management	disc	10.2307/3801953	No	No	Conflated
gender_sex_conflation	1995	07.Aves	Falconiformes	Falconidae	Falco	Sparverius		obs	Canadian Journal Of Zoology-Revue Canadienne De Zoologie	disc	10.1139/z95-016	No	No	Conflated
gender_sex_conflation	1995	07.Aves	Galliformes	Phasianidae	Gallus	Gallus		obs	Animal Behaviour	disc	10.1016/0003-3472(95)80167-7	No	No	Conflated
gender_sex_conflation	1994	07.Aves	Passeriformes	Fringillidae	Acanthis	Flammea		obs	Journal Of Experimental Zoology	disc	10.1002/jez.1402700406	No	No	Conflated
gender_sex_conflation	1994	07.Aves	Passeriformes	Passerellidae	Zonotrichia	Leucophrys	Gambelii	obs	General And Comparative Endocrinology	disc	10.1006/gcen.1994.1057	No	No	Conflated
gender_sex_conflation	1993	07.Aves	Falconiformes	Falconidae	Falco	Sparverius		rev	Canadian Journal Of Zoology-Revue Canadienne De Zoologie	disc	10.1139/z93-347	No	No	Conflated
gender_sex_conflation	1993	07.Aves						obs	Auk	tax		No	No	Conflated
gender_sex_conflation	1992	07.Aves	Passeriformes	Passeridae	Passer	Domesticus		obs	Condor	tax	10.2307/1369291	No	No	Conflated
gender_sex_conflation	1992	07.Aves	Accipitriformes	Accipitridae	Circus	Cyaneus		obs	Journal Of Raptor Research	tax		No	No	Conflated
gender_sex_conflation	1992	07.Aves	Accipitriformes	Accipitridae	Circus	Cyaneus		obs	Journal Of Raptor Research	tax		No	No	Conflated
gender_sex_conflation	1992	07.Aves	Passeriformes	Tyrannidae	Empidonax	Traillii		obs	Condor	tax	10.2307/1369257	No	No	Conflated
gender_sex_conflation	1992	07.Aves	Gruiformes	Gruidae	Grus	Canadensis		NHN	Journal Of Wildlife Management	disc	10.2307/3808874	No	No	Conflated
gender_sex_conflation	1992	07.Aves	Galliformes	Phasianidae	Gallus	Gallus		obs	Journal Of Comparative Psychology	disc	10.1037/0735-7036.106.1.53	No	No	Conflated
gender_sex_conflation	1991	07.Aves	Passeriformes	Troglodytidae	Troglodytes	Aedon		obs	Auk	tax		No	No	Conflated
gender_sex_conflation	1991	07.Aves	Passeriformes	Acanthisittidae	Acanthisitta	Chloris		obs	Australian Journal Of Zoology	disc	10.1071/ZO9910643	No	No	Conflated
gender_sex_conflation	1991	07.Aves	Phoenicopteriformes	Phoenicopteridae	Phoenicopterus	Ruber / Chilensis	Ruber	obs	Zoo Biology	disc	10.1002/zoo.1430100506	No	No	Conflated
gender_sex_conflation	1990	07.Aves	Passeriformes	Icteridae	Quiscalus	Mexicanus		obs	Canadian Journal Of Zoology	disc	10.1139/z90-271	No	No	Conflated
gender_sex_conflation	1988	07.Aves	Galliformes	Phasianidae	Gallus	Gallus		exp	Animal Learning & Behavior	disc	10.3758/BF03209088	No	No	Conflated
gender_sex_conflation	1987	07.Aves	Psittaciformes	Psittaculidae	Melopsittacus	Undulatus		obs	Behaviour	disc	10.1163/156853987X00422	No	No	Conflated
gender_sex_conflation	2022	09.Arachnida	Mesostigmata	Phytoseiidae	Amblyseius	Eharai		obs	Zootaxa	disc	10.11646/zootaxa.5187.1.15	No	No	Conflated
gender_sex_conflation	2020	09.Arachnida	Scorpiones	Buthidae	Tityus	Pusillus		exp	Journal Of Ethology	disc	10.1007/s10164-019-00615-4	No	No	Conflated
gender_sex_conflation	2015	09.Arachnida	Araneae	Araneidae	Mastophora	Cornigera		obs	Invertebrate Reproduction & Development	disc	10.1080/07924259.2015.1017058	No	No	Conflated
gender_sex_conflation	2014	09.Arachnida	Opiliones	Neopilionidae				obs	Invertebrate Systematics	disc	10.1071/IS14029	No	No	Conflated
gender_sex_conflation	2011	09.Arachnida	Araneae	Agelenidae	Agelena	Labyrinthica		obs	Comparative Biochemistry And Physiology C-Toxicology & Pharmacology	disc	10.1016/j.cbpc.2011.05.001	No	No	Conflated
gender_sex_conflation	2011	09.Arachnida	Scorpiones	Buthidae	Tityus	Serrulatus		obs	Journal Of Venomous Animals And Toxins Including Tropical Diseases	tax		No	No	Conflated
gender_sex_conflation	2002	09.Arachnida	Scorpiones	Scorpionidae	Scorpio	Maurus	Fuscus	obs	Journal Of Zoology	disc	10.1017/S0952836902000523	No	No	Conflated
gender_sex_conflation	2021	10.Insecta	Hemipteria	Pyrrhocoridae				nomen	Zootaxa	disc	10.11646/zootaxa.5081.4.8	No	No	Conflated
gender_sex_conflation	2021	10.Insecta	Lepidoptera	Bombycidae	Bombyx	Mori		exp	Isj-Invertebrate Survival Journal	tax		No	No	Conflated
gender_sex_conflation	2020	10.Insecta	Diptera	Drosophilidae	Drosophilia	Melanogaster		exp	Comparative Biochemistry And Physiology C-Toxicology & Pharmacology	disc	10.1016/j.cbpc.2020.108847	No	No	Conflated
gender_sex_conflation	2021	10.Insecta	Coleoptera	Tenebrionidae	Tenebrio	Molitor		exp	Ethology	disc	10.1111/eth.13108	No	No	Conflated
gender_sex_conflation	2020	10.Insecta	Diptera	Culicidae	Aedes	Annulipes / Cantans / Excrucians / Flavescens / Riparius		obs	Zootaxa	disc	10.11646/zootaxa.4801.3.6	No	No	Conflated
gender_sex_conflation	2019	10.Insecta	Coleoptera	Curculionidae	Chaetoptelius	Vestitus		obs	Animal Biology	bio	10.1163/15707563-17000100	No	No	Conflated
gender_sex_conflation	2018	10.Insecta	Diptera	Oestroidea	Sarcophaga	Crassipalpis		obs	Journal Of Insect Physiology	tax	10.1016/j.jinsphys.2017.11.007	No	No	Conflated
gender_sex_conflation	2017	10.Insecta	Diptera	Drosophilidae	Drosophilia	Melanogaster		exp	Journal Of Comparative Physiology B-Biochemical Systemic And Environmental Physiology	disc	10.1007/s00360-017-1061-1	No	No	Conflated
gender_sex_conflation	2017	10.Insecta	Strepsiptera	Xenidae	Xenus	Vesparum		obs	Journal Of Insect Physiology	tac	10.1016/j.jinsphys.2017.06.010	No	No	Conflated
gender_sex_conflation	2017	10.Insecta	Orthoptera	Acrididae	Chorthippus	Biguttulus		exp	Journal Of Insect Physiology	tax	10.1016/j.jinsphys.2017.03.006	No	No	Conflated
gender_sex_conflation	2017	10.Insecta	Coleoptera	Cerambycidae	Phoebe	Ornator		nomen	Zootaxa	disc	10.11646/zootaxa.4250.4.4	No	No	Conflated
gender_sex_conflation	2017	10.Insecta	Coleoptera	Carabidae	Carabus	Lefebvrei		obs	Isj-Invertebrate Survival Journal	taz		No	No	Conflated
gender_sex_conflation	2016	10.Insecta	Hymenoptera	Vespidae	Polistes	Dominula		exp	Behavioral Ecology	disc	10.1093/beheco/arw025	No	No	Conflated
gender_sex_conflation	2016	10.Insecta	Coleoptera	Carabidae	Carabus	Lefebvrei		obs	Isj-Invertebrate Survival Journal	tax		No	No	Conflated
gender_sex_conflation	2016	10.Insecta	Coleoptera	Tenebrionidae	Tribolium	Castaneum		obs	Journal Of Animal Ecology	disc	10.1111/1365-2656.12433	No	No	Conflated
gender_sex_conflation	2016	10.Insecta	Hemiptera	Alydidae	Leptocorisa	Chinensis		obs	Journal Of Ethology	disc	10.1007/s10164-015-0437-5	No	No	Conflated
gender_sex_conflation	2015	10.Insecta	Coleoptera	Curculionidae	Hypera	Postica		obs	Zoomorphology	disc	10.1007/s00435-015-0279-2	No	No	Conflated
gender_sex_conflation	2015	10.Insecta	Diptera	Drosophilidae	Drosophilia	Melanogaster		exp	Journal Of Insect Physiology	tax	10.1016/j.jinsphys.2015.05.007	No	No	Conflated
gender_sex_conflation	2015	10.Insecta	Hemiptera	Cicadidae	Cicada			nomen	Zootaxa	disc	10.11646/zootaxa.3974.3.1	No	No	Conflated
gender_sex_conflation	2015	10.Insecta	Orthoptera	Tettigoniidae	Meconematini			nomen	Zootaxa	disc	10.11646/zootaxa.3941.4.3	No	No	Conflated
gender_sex_conflation	2015	10.Insecta	Diptera	Hippoboscidae	Lipoptena	Cervi		obs	Comparative Biochemistry And Physiology A-Molecular & Integrative Physiology	disc	10.1016/j.cbpa.2014.09.003	No	No	Conflated
gender_sex_conflation	2014	10.Insecta	Hymenoptera	Apidae	Triepeolus			nomen	Zootaxa	disc	10.11646/zootaxa.3872.1.4	No	No	Conflated
gender_sex_conflation	2014	10.Insecta	Coleoptera	Coccinellidae	Harmonia	Axyridis		exp	Journal Of Thermal Biology	disc	10.1016/j.jtherbio.2013.11.007	No	No	Conflated
gender_sex_conflation	2013	10.Insecta	Hemiptera	Coreidae	Leptoglossus	Occidentalis		exp	Journal Of Insect Physiology	tax	10.1016/j.jinsphys.2013.03.012	No	No	Conflated
gender_sex_conflation	2013	10.Insecta	Hemiptera	Miridae	Apolygus	Lucorum		obs	Journal Of Insect Physiology	tax	10.1016/j.jinsphys.2013.04.013	No	No	Conflated
gender_sex_conflation	2012	10.Insecta	Lepidoptera	Tortricidae	Epiphyas	Postvittana		exp	Journal Of Insect Physiology	tax	10.1016/j.jinsphys.2012.05.017	No	No	Conflated
gender_sex_conflation	2012	10.Insecta	Orthoptera	Acrididae	Austracris	Guttulosa		obs	Journal Of Insect Physiology	tax	10.1016/j.jinsphys.2011.12.015	No	No	Conflated
gender_sex_conflation	2012	10.Insecta	Coleoptera	Cerambycidae	Andraegoidus			nomen	Zootaxa	disc		No	No	Conflated
gender_sex_conflation	2012	10.Insecta	Coleoptera	Elmidae	Potamophilops	Bragaorum		nomen	Journal Of Natural History	disc	10.1080/00222933.2011.651643	No	No	Conflated
gender_sex_conflation	2011	10.Insecta	Thysanoptera	Thripidae	Frankliniella	Occidentalis		exp	Journal Of Thermal Biology	disc	10.1016/j.jtherbio.2011.07.010	No	No	Conflated
gender_sex_conflation	2011	10.Insecta	Diptera	Drosophilidae	Drosophilia	Melanogaster		exp	Journal Of Insect Physiology	tax	10.1016/j.jinsphys.2011.03.027	No	No	Conflated
gender_sex_conflation	2010	10.Insecta	Diptera	Diopsidae	Teleopsis	Dalmanni		exp	Behavioral Ecology	disc	10.1093/beheco/arq050	No	No	Conflated
gender_sex_conflation	2010	10.Insecta	Diptera	Glossinidae	Glossina	Morsitans	Morsitans	exp	Journal Of Insect Physiology	tax	10.1016/j.jinsphys.2009.02.005	No	No	Conflated
gender_sex_conflation	2010	10.Insecta	Diptera	Drosophilidae	Drosophilia	Melanogaster		exp	Journal Of Insect Physiology	tax	10.1016/j.jinsphys.2009.11.006	No	No	Conflated
gender_sex_conflation	2010	10.Insecta	Coleoptera	Gyrinidae				exp	Behavioral Ecology And Sociobiology	disc	10.1007/s00265-009-0884-5	No	No	Conflated
gender_sex_conflation	2009	10.Insecta	Diptera	Tephritidae	Ceratitis	Capitata / Rosa		exp	Journal Of Thermal Biology	disc	10.1016/j.jtherbio.2009.09.002	No	No	Conflated
gender_sex_conflation	2009	10.Insecta	Diptera	Calliphoridae	Calliphora	Stygia		exp	Comparative Biochemistry And Physiology A-Molecular & Integrative Physiology	disc	10.1016/j.cbpa.2009.07.012	Yes	No	Conflated
gender_sex_conflation	2009	10.Insecta	Lepidoptera	Tortricidae	Thaumatotibia	Leucotreta		exp	Journal Of Thermal Biology	disc	10.1016/j.jtherbio.2009.05.002	No	No	Conflated
gender_sex_conflation	2008	10.Insecta	Coleoptera	Curculionidae				surv	Acta Zoologica Bulgarica	disc		No	No	Conflated
gender_sex_conflation	2008	10.Insecta	Diptera	Drosophilidae	Drosophilia	Melanogaster		exp	Animal Behaviour	disc	10.1016/j.anbehav.2008.05.025	No	No	Conflated
gender_sex_conflation	2006	10.Insecta	Coleoptera	Coccinellidae	Cycloneda	Germainii		nomen	Zootaxa	disc	10.11646/zootaxa.1311.1.2	No	No	Conflated
gender_sex_conflation	2006	10.Insecta	Lepidoptera	Nymphalidae / Papilionidae	Danaus / Papilio	Plexippits / Polyxenes		obs	Ohio Journal Of Science	disc		No	No	Conflated
gender_sex_conflation	2006	10.Insecta	Odonata	Calopterygidae	Calopteryx	Cornelia		exp	Journal Of Insect Physiology	tax	10.1016/j.jinsphys.2006.01.009	No	No	Conflated
gender_sex_conflation	2006	10.Insecta	Coleoptera	Tenebrionida	Alphitobius	Diaperinus		exp	Comparative Biochemistry And Physiology A-Molecular & Integrative Physiology	tax	10.1016/j.cbpa.2005.11.012	No	No	Conflated
gender_sex_conflation	2006	10.Insecta	Hemiptera					obs	Invertebrate Systematics	disc	10.1071/IS05057	No	No	Conflated
gender_sex_conflation	2005	10.Insecta	Diptera	Glossinidae	Glossina	Morsitans	Morsitans	obs	Journal Of Insect Physiology	tax	10.1016/j.jinsphys.2005.03.017	Yes	No	Conflated
gender_sex_conflation	2005	10.Insecta	Diptera	Drosophilidae	Drosophilia	Melanogaster		exp	Animal Behaviour	disc	10.1016/j.anbehav.2004.06.013	No	No	Conflated
gender_sex_conflation	2005	10.Insecta	Thysanoptera	Thripidae	Frankliniella	Fusca		exp	Journal Of Nematology	tax		No	No	Conflated
gender_sex_conflation	2004	10.Insecta	Diptera	Glossinidae	Glossina	Pallidipes		exp	Journal Of Insect Physiology	tax	10.1016/j.jinsphys.2004.02.009	No	No	Conflated
gender_sex_conflation	2003	10.Insecta	Odonata	Coenagrionidae	Zealandicai			obs	New Zealand Journal Of Zoology	disc	10.1080/03014223.2003.9518320	No	No	Conflated
gender_sex_conflation	2002	10.Insecta	Odonata	Lestidae	Lestes	Forcipatus		exp	Canadian Journal Of Zoology-Revue Canadienne De Zoologie	disc	10.1139/Z02-159	No	No	Conflated
gender_sex_conflation	2001	10.Insecta	Odonata	Lestidae				obs	Canadian Journal Of Zoology	disc	10.1139/cjz-79-12-2176	No	No	Conflated
gender_sex_conflation	2001	10.Insecta	Mecoptera	Panorpidae	Panorpa	Vulgaris		exp	Journal Of Invertebrate Pathology	tax	10.1006/jipa.2001.5040	No	No	Conflated
gender_sex_conflation	2001	10.Insecta	Odonata	Lestidae	Lestes			obs	Canadian Journal Of Zoology-Revue Canadienne De Zoologie	disc	10.1139/cjz-79-5-815	Yes	No	Conflated
gender_sex_conflation	2001	10.Insecta	Hymenoptera	Braconidae	Microctonus	Aethiopoides		exp	Journal Of Insect Physiology	tax	10.1016/S0022-1910(00)00108-6	No	No	Conflated
gender_sex_conflation	2000	10.Insecta	Lepidoptera	Erebidae	Utetheisa	Ornatrix		exp	Journal Of Comparative Physiology A-Sensory Neural And Behavioral Physiology	disc	10.1007/s003590000108	No	No	Conflated
gender_sex_conflation	2000	10.Insecta	Mecoptera	Panorpidae	Panorpa	Vulgaris		obs	Developmental And Comparative Immunology	disc	10.1016/S0145-305X(99)00057-9	No	No	Conflated
gender_sex_conflation	1999	10.Insecta	Lepidoptera	Arctiidae	Utetheisa	Ornatrix		obs	American Zoologist	disc		No	No	Conflated
gender_sex_conflation	1998	10.Insecta	Orthoptera	Acrididae	Schistocerca	Americana		obs	Journal Of Comparative Neurology	disc		No	No	Conflated
gender_sex_conflation	1996	10.Insecta	Diptera	Tephritidae	Rhagoletis	Juglandis		exp	Behavioral Ecology And Sociobiology	disc	10.1007/s002650050278	Yes	No	Conflated
gender_sex_conflation	1994	10.Insecta	Blattodea	Blattidae	Periplaneta	Americana		obs	Journal Of Experimental Zoology	disc	10.1002/jez.1402680505	No	No	Conflated
gender_sex_conflation	1992	10.Insecta	Thysanoptera	Thripidae	Frankliniella	Occidentalis		obs	Journal Of Insect Physiology	tax	10.1016/0022-1910(92)90122-T	No	No	Conflated
gender_sex_conflation	1989	10.Insecta	Hymenoptera	Apidae	Apis	Mellifera		rev	American Zoologist	disc		No	No	Conflated
gender_sex_conflation	1985	10.Insecta	Blattodea	Blattidae	Periplaneta	Americana		exp	Developmental And Comparative Immunology	disc	10.1016/0145-305X(85)90058-8	No	No	Conflated
gender_sex_conflation	2004	11.Copepoda	Cyclopoida	Lernaeidae	Lamproglena	Clariae		obs	Journal Of Crustacean Biology	tax	10.1651/C-2477	No	No	Conflated
gender_sex_conflation	2022	12.Malacostraca	Decapoda	Varunidae	Eriocheir	Sinensis		exp	Comparative Biochemistry And Physiology C-Toxicology & Pharmacology	disc	10.1016/j.cbpc.2021.109220	No	No	Conflated
gender_sex_conflation	2020	12.Malacostraca	Decapoda	Portunidae	Scylla	Paramamosain		obs	General And Comparative Endocrinology	disc	10.1016/j.ygcen.2019.113383	No	No	Conflated
gender_sex_conflation	2020	12.Malacostraca	Decapoda	Palaemonidae	Ancylomenes	Pedersoni		obs	Journal Of Crustacean Biology	tax	10.1093/jcbiol/ruz081	No	No	Conflated
gender_sex_conflation	2018	12.Malacostraca	Decapoda	Portunidae	Scylla	Paramamosain		obs	General And Comparative Endocrinology	disc	10.1016/j.ygcen.2018.09.002	No	No	Conflated
gender_sex_conflation	2018	12.Malacostraca	Amphipoda	Maeridae	Quadrivisio	Lutzi		exp	Nauplius	tax	10.1590/2358-2936e2018022	No	No	Conflated
gender_sex_conflation	2018	12.Malacostraca	Decapoda	Penaediae	Marsupenaeus	Japonicus		obs	General And Comparative Endocrinology	disc	10.1016/j.ygcen.2018.05.010	No	No	Conflated
gender_sex_conflation	2017	12.Malacostraca	Decapoda	Atyidae	Neocaradini	Davidi		exp	Journal Of Crustacean Biology	tax	10.1093/jcbiol/rux051	No	No	Conflated
gender_sex_conflation	2017	12.Malacostraca	Decapoda	Palaemonidae	Periclimenes	Brevicarpalis		obs	Journal Of Crustacean Biology	tax	10.1093/jcbiol/rux028	No	No	Conflated
gender_sex_conflation	2017	12.Malacostraca	Decapoda	Majidae / Menippidae / Palinuridae	Maja / Eriphia / Palinurus	Squinado / Verrucosa / Elephas		obs	Isj-Invertebrate Survival Journal	tax		No	No	Conflated
gender_sex_conflation	2016	12.Malacostraca	Decapoda	Palaemonidae	Macrobrachium	Nipponense		obs	General And Comparative Endocrinology	disc	10.1016/j.ygcen.2016.03.019	No	No	Conflated
gender_sex_conflation	2016	12.Malacostraca	Decapoda	Astacoidea	Astacus	Astacus		obs	Journal Of Crustacean Biology	tax	10.1163/1937240X-00002406	No	No	Conflated
gender_sex_conflation	2016	12.Malacostraca	Decapoda/	Diogenidae / Paguridae				obs	Nauplius	tax	10.1590/2358-2936e2016004	No	No	Conflated
gender_sex_conflation	2015	12.Malacostraca	Decapoda	Palinuridae	Sagmariasus/Jasus	Verreauxi /Edwardsii		obs	General And Comparative Endocrinology	disc	10.1016/j.ygcen.2014.06.027	No	No	Conflated
gender_sex_conflation	2015	12.Malacostraca	Decapoda	Ucididae	Ucides	Cordatus		obs	Boletim Do Instituto De Pesca			No	No	Conflated
gender_sex_conflation	2014	12.Malacostraca	Decapoda	Cambaridae	Procambarus	Clarkii		exp	Journal Of Crustacean Biology	tax	10.1163/1937240X-00002280	No	No	Conflated
gender_sex_conflation	2013	12.Malacostraca	Decapoda	Varunidae/ Oregoniidae/Varunidae	Neohelice / Chionoecetes / Cyrtograpsus	Granulata/Angulatus/Altimanus		obs	Journal Of Crustacean Biology	tax	10.1163/1937240X-00002178	No	No	Conflated
gender_sex_conflation	2013	12.Malacostraca	Decapoda	Nephropidae	Homarus	Americanus		exp	Invertebrate Reproduction & Development	disc	10.1080/07924259.2012.679321	No	No	Conflated
gender_sex_conflation	2013	12.Malacostraca	Decapoda	Sergestidae	Acetes	Americanus		obs	Journal Of Crustacean Biology	tax	10.1163/1937240X-00002108	No	No	Conflated
gender_sex_conflation	2011	12.Malacostraca	Decapoda	Lysmatidae	Lysmata	Amboinensis		obs	Frontiers In Zoology	disc	10.1186/1742-9994-8-30	No	No	Conflated
gender_sex_conflation	2011	12.Malacostraca	Decapoda	Gecarcinidae / Potamidae	Esanthelphusa / Eosamon	Dugasti / Smithianum		exp	Raffles Bulletin Of Zoology	disc		Yes	No	Conflated
gender_sex_conflation	2010	12.Malacostraca	Decapoda	Merguiidae	Merguia	Rhizophorae		obs	Invertebrate Biology	tax	10.1111/j.1744-7410.2010.00200.x	No	No	Conflated
gender_sex_conflation	2009	12.Malacostraca	Decapoda	Paguridae	Pagurus	Bernhardus		exp	Animal Behaviour	disc	10.1016/j.anbehav.2009.09.008	No	No	Conflated
gender_sex_conflation	2009	12.Malacostraca	Decapoda	Portunidae	Carcinus	Maenas		obs	Comparative Biochemistry And Physiology C-Toxicology & Pharmacology	disc	10.1016/j.cbpc.2009.04.013	No	No	Conflated
gender_sex_conflation	2009	12.Malacostraca	Decapoda	Portunidae	Callinectes	Sapidus		obs	Journal Of Crustacean Biology	tax	10.1651/08-3105.1	No	No	Conflated
gender_sex_conflation	2007	12.Malacostraca	Decapoda	Ocypodidae	Uca	Mjoebergi		obs	Animal Behaviour	disc	10.1016/j.anbehav.2006.05.022	No	No	Conflated
gender_sex_conflation	2007	12.Malacostraca	Decapoda	Parastacidae	Cherax	Quadricarinatus		obs	General And Comparative Endocrinology	disc	10.1016/j.ygcen.2006.09.006	No	No	Conflated
gender_sex_conflation	2006	12.Malacostraca	Decapoda	Portunidae	Liocarcinus	Depurator		obs	Journal Of Zoology	disc	10.1111/j.1469-7998.2006.00086.x	No	No	Conflated
gender_sex_conflation	2006	12.Malacostraca	Decapoda	Macrophthalmidae	Macrophthalmus	Convexus / Definitus		obs	Journal Of Crustacean Biology	tax	10.1651/C-2612.1	No	No	Conflated
gender_sex_conflation	2006	12.Malacostraca	Decapoda	Portunidae	Callinectes	Bellicosus / Arcuat		obs	Invertebrate Biology	disc	10.1111/j.1744-7410.2006.00047.x	No	No	Conflated
gender_sex_conflation	2005	12.Malacostraca	Decapoda	Cambaridae	Procambarus	Clarkii		obs	Journal Of Comparative Neurology	disc	10.1002/cne.20456	No	No	Conflated
gender_sex_conflation	2003	12.Malacostraca	Decapoda	Parastacidae	Cherax	Quadricarinatus		exp	Behaviour	disc	10.1163/156853903322149487	No	No	Conflated
gender_sex_conflation	2003	12.Malacostraca	Decapoda	Parastacidae	Cherax	Quadricarinatus		rev	Journal Of Zoology	disc	10.1017/S0952836902003369	No	No	Conflated
gender_sex_conflation	1994	12.Malacostraca	Decapoda	Grapsidae	Eriocheir	Japonicus		obs	Invertebrate Reproduction & Development	disc	10.1080/07924259.1994.9672377	No	No	Conflated
gender_sex_conflation	1991	12.Malacostraca	Decapoda	Cancridae	Cancer	Antennarius		obs	Comparative Biochemistry And Physiology B-Biochemistry & Molecular Biology	disc	10.1016/0305-0491(91)90253-A	No	No	Conflated
gender_sex_conflation	2018	12.Malacostraca	Isopods	Armadillidae	Armadillo	Officinalis		obs	Acta Zoologica	disc	10.1111/azo.12210	No	No	Conflated
gender_sex_conflation	2020	13.Pycnogonida	Pantopoda	Pycnogonidae	Pycnogonum	Granulatum		nomen	Zootaxa	disc	10.11646/zootaxa.4750.1.6	No	No	Conflated
gender_sex_conflation	2013	14.Branchiopoda	Anostraca	Branchipodidae	Branchipus	Schaefferi		obs	North-Western Journal Of Zoology	disc		No	No	Conflated
gender_sex_conflation	2020	16.Chromadorea	Tylenchida	Pratylchenidae	Pratylenchus	Penetrans		exp	Journal Of Nematology	tax	10.21307/jofnem-2020-090	No	No	Conflated
gender_sex_conflation	2010	16.Chromadorea	Rhabditida	Heligmosomidae	Heligmosomum	Costellatum		obs	Journal Of Helminthology	tax	10.1017/S0022149X1000009X	No	No	Conflated
gender_sex_conflation	1999	16.Chromadorea	Tylenchida	Belonolaimidae	Belonolaimus	Longicaudatus		obs	Journal Of Nematology	tax		No	No	Conflated
gender_sex_conflation	2019	18.Polychaeta	Eunicida	Dorvilleidae	Ophryotrocha	Diadema		exp	Behavioral Ecology	disc	10.1093/beheco/arz014	No	No	Conflated
gender_sex_conflation	2014	18.Polychaeta	Eunicida	Dorvilleidae	Ophryotrocha	Diadema		exp	Acta Ethologica	disc	10.1007/s10211-013-0169-x	No	No	Conflated
gender_sex_conflation	2013	18.Polychaeta	Eunicida	Dorvilleidae	Ophryotrocha	Labronica		exp	Integrative And Comparative Biology	disc	10.1093/icb/ict043	No	No	Conflated
gender_sex_conflation	1995	18.Polychaeta						rev	Ethology Ecology & Evolution	disc	10.1080/08927014.1995.9522968	No	No	Conflated
gender_sex_conflation	2006	18.Polychaeta	Sabellida	Sabellidae	Sabellastarte	Spectabilis		obs	Pacific Science	disc	10.1353/psc.2006.0025	No	No	Conflated
gender_sex_conflation	2020	19.Bivalvia	Venerida	Veneridae	Polititapes	Rhomboides		obs	Journal Of Zoological Systematics And Evolutionary Research	disc	10.1111/jzs.12267	No	No	Conflated
gender_sex_conflation	2020	19.Bivalvia	Unionida	Margaritiferidae / Unionidae				obs	Journal Of Zoological Systematics And Evolutionary Research	disc	10.1111/jzs.12381	No	No	Conflated
gender_sex_conflation	2016	19.Bivalvia	Unionida	Unionidae	Unio	Crassus		obs	Journal Of Experimental Zoology Part A-Ecological And Integrative Physiology	disc	10.1002/jez.2055	No	No	Conflated
gender_sex_conflation	2016	19.Bivalvia	Pteriida	Pteriidae	Pinctada	Margaritifera		exp	Journal Of Experimental Zoology Part A-Ecological And Integrative Physiology	disc	10.1002/jez.1992	No	No	Conflated
gender_sex_conflation	2015	19.Bivalvia	Pectinida	Pectinidae	Chlamys	Farreri		exp	Comparative Biochemistry And Physiology C-Toxicology & Pharmacology	disc	10.1016/j.cbpc.2015.02.003	No	No	Conflated
gender_sex_conflation	2009	19.Bivalvia	Pectinida	Pectinidae	Nodipecten	Subnodosus		exp	Comparative Biochemistry And Physiology A-Molecular & Integrative Physiology	disc	10.1016/j.cbpa.2009.07.021	No	No	Conflated
gender_sex_conflation	2009	19.Bivalvia	Mytilida	Mytilidae	Mytilus	Edulis		obs	Journal Of Experimental Zoology Part B-Molecular And Developmental Evolution	disc	10.1002/jez.b.20251	No	No	Conflated
gender_sex_conflation	2006	19.Bivalvia	Unionida					surv	Malacologia	tax		No	No	Conflated
gender_sex_conflation	2004	19.Bivalvia	Myida	Myidae	Mya	Arenaria		exp	Comparative Biochemistry And Physiology C-Toxicology & Pharmacology	disc	10.1016/j.cca.2004.05.001	No	No	Conflated
gender_sex_conflation	2019	20.Gastropoda	Physidae	Basommatophora	Physella	Acuta		obs	Ethology Ecology & Evolution	disc	10.1080/03949370.2019.1625953	No	No	Conflated
gender_sex_conflation	2013	20.Gastropoda						rev	Canadian Journal Of Zoology	disc	10.1139/cjz-2012-0272	No	No	Conflated
gender_sex_conflation	2012	20.Gastropoda	Basommatophora	Physidae	Physa	Acuta / Pomilia		exp	American Malacological Bulletin	tax	10.4003/006.030.0207	Yes	No	Conflated
gender_sex_conflation	2012	20.Gastropoda	Pulmonata	Planorbidae				obs	Journal Of Molluscan Studies	tax	10.1093/mollus/eyr056	No	No	Conflated
gender_sex_conflation	2012	20.Gastropoda	Architaenioglossa	Cochlostomatidae	Cochlostoma	Septemspirale		obs	Zookeys	disc	10.3897/zookeys.208.2869	No	No	Conflated
gender_sex_conflation	2011	20.Gastropoda	Stylommatophora	Helicidae	Arianta	Arbustorum		exp	Animal Behaviour	disc	10.1016/j.anbehav.2011.06.026	No	No	Conflated
gender_sex_conflation	2011	20.Gastropoda	Architaenioglossa	Ampullariidae	Pomacea	Paludosa		obs	Malacologia	tax	10.4002/040.054.0103	No	No	Conflated
gender_sex_conflation	2010	20.Gastropoda	Stylommatophora	Succineidae	Succinea	Putris		obs	Journal Of Molluscan Studies	tax	10.1093/mollus/eyq026	No	No	Conflated
gender_sex_conflation	2010	20.Gastropoda	Stylommatophora	Succineidae	Succinea	Putris		exp	Animal Behaviour	disc	10.1016/j.anbehav.2010.02.010	Yes	No	Conflated
gender_sex_conflation	2008	20.Gastropoda	Basommatophora	Planorbidae	Helisoma	Trivolvis		obs	Behavioral Ecology	disc	10.1093/beheco/arn099	No	No	Conflated
gender_sex_conflation	2008	20.Gastropoda	Stylommatophora	Succineidae	Succinea	Putris		exp	Animal Behaviour	disc	10.1016/j.anbehav.2007.09.014	No	No	Conflated
gender_sex_conflation	2008	20.Gastropoda	Basommatophora	Physidae	Physa	Acuta		exp	Behavioral Ecology And Sociobiology	disc	10.1007/s00265-007-0496-x	Yes	No	Conflated
gender_sex_conflation	2008	20.Gastropoda	Cephalaspidea	Aglajidae	Chelidonura	Hirundinina		obs	Ethology	disc	10.1111/j.1439-0310.2007.01440.x	No	No	Conflated
gender_sex_conflation	2007	20.Gastropoda	Basommatophora	Physidae	Physa	Acuta		exp	Animal Behaviour	disc	10.1016/j.anbehav.2007.02.019	No	No	Conflated
gender_sex_conflation	2006	20.Gastropoda	Basommatophora	Planorbidae	Biomphalaria	Glabrata		exp	Integrative And Comparative Biology	disc	10.1093/icb/icj047	Yes	No	Conflated
gender_sex_conflation	2006	20.Gastropoda	Cephalaspidea	Aglajidae	Chelidonura	Sandrana		exp	Behavioral Ecology And Sociobiology	disc	10.1007/s00265-006-0173-5	No	No	Conflated
gender_sex_conflation	2006	20.Gastropoda	Basommatophora	Planorbidae	Helisoma	Trivolvis		obs	Journal Of Molluscan Studies	tax	10.1093/mollus/eyi057	No	No	Conflated
gender_sex_conflation	2005	20.Gastropoda	Basommatophora	Physidae	Physa	Acuta		obs	Ethology Ecology & Evolution	disc		No	No	Conflated
gender_sex_conflation	2004	20.Gastropoda	Basommatophora	Physidae	Physa	Acuta		exp	Behavioral Ecology	disc	10.1093/beheco/arh101	Yes	No	Conflated
gender_sex_conflation	1996	20.Gastropoda	Basommatophora	Physidae	Physa	Heterostropha	Pomilia	exp	Animal Behaviour	disc	10.1006/anbe.1996.0112	No	No	Conflated
gender_sex_conflation	1996	20.Gastropoda	Basommatophora	Physidae	Physa	Gyrina / Heterostrophai		exp	Animal Behaviour	disc	10.1006/anbe.1996.0033	No	Yes	Conflated
gender_sex_conflation	2005	21.Cephalopoda	Sepiida	Sepiolidae	Euprymna	Tasmanica		obs	Journal Of Comparative Psychology	disc	10.1037/0735-7036.119.1.99	No	No	Conflated
gender_sex_conflation	1992	23.Demospongiae	Spongillida	Spongillidae	Ephydatia	Muelleri		obs	Journal Of Experimental Zoology	disc	10.1002/jez.1402640309	No	No	Conflated
female_male_hormone	2003	03.Actinopterygii	Cichliformes	Cichlidae	Herotilapia	Multispinosa		Surv	Intergrative and Comparative Biology	Bio		No	No
female_male_hormone	2013	03.Actinopterygii	Beloniformes	Adrianichthyidae	Oryzias	Latipes		Rev	General and Comparative Endocrinology	Disc	10.1016/j.ygcen.2013.02.038
female_male_hormone	2005	03.Actinopterygii	Cypriniformes	Cyprinidae	Carassius	Auratus		Obs	General and Comparative Endocrinology	Disc	10.1016/j.ygcen.2004.11.006
female_male_hormone	2018	03.Actinopterygii	Perciformes	Serranidae	Mycteroperca	Rosacea		Exp	General and Comparative Endocrinology	Disc	10.1016/j.ygcen.2018.01.019
female_male_hormone	2022	03.Actinopterygii	Cypriniformes	Cyprinidae	Carassius	Auratus		Exp	Intergrative and Comparative Biology	Bio	10.1093/icb/icab061
female_male_hormone	1994	04.Amphibia	Anura	Ranidae	Rana	Dalmatina		Exp	COMPARATIVE BIOCHEMISTRY AND PHYSIOLOGY A-PHYSIOLOGY	Bio	10.1016/0300-9629(94)90290-9
female_male_hormone	2014	05.Mammalia	Primate	Cercopithecidae	Macaca	Fuscata		Obs	Animal Behavior	Bio	10.1016/j.anbehav.2014.07.015	No	No
female_male_hormone	1994	05.Mammalia	Primates	Hominidae	Pan	Troglodytes		Exp	Journal of Comparative Psychology	Bio	10.1037/0735-7036.108.1.58	No	No
female_male_hormone	1992	05.Mammalia	Rodentia	Muridae	Rattus	Norvegicus		Exp	Experimental Animals	General	10.1538/expanim1978.41.4_481	No	No
female_male_hormone	1999	05.Mammalia	Rodentia	Muridae	Rattus	Norvegicus		Exp	Reproductive Fertility and Development	Disc	10.1071/RD98082
female_male_hormone	2012	05.Mammalia	Carnivora	Ursidae	Ailuropoda	Melanoleuca		Exp	Behavioral Ecology and Sociobiology	Disc	10.1007/s00265-012-1345-0
female_male_hormone	2014	05.Mammalia	Rodentia	Muridae	Rattus	Norvegicus		Exp	Frontiers in Zoology	Bio	10.1186/1742-9994-11-42
female_male_hormone	2002	05.Mammalia	Carnivora	Felidae	Panthera	Leo		Obs	Canadian Journal of Zoology	Bio	10.1139/Z02-024
female_male_hormone	2005	05.Mammalia	Primates	Callitrichidae	Saguinus	Mystax		Obs	International Journal of Primatology	Tax	10.1007/s10764-005-0728-8
female_male_hormone	2009	05.Mammalia	Rodenita	Muridae	Mus	Musculus		Exp	Animal Cells and Systems	Bio	10.1080/19768354.2009.9647212
female_male_hormone	2010	05.Mammalia	Primates	Cercopithecidae	Colobus	Vellerosus		Obs	Ethology	Disc	10.1111/j.1439-0310.2010.01752.x
female_male_hormone	2015	05.Mammalia	Sirenia	Trichechidae	Trichechus	Inunguis		Obs	Reproductive Fertility and Development	Disc	10.1071/RD13334
female_male_hormone	2001	05.Mammalia	Rodenita	Muridae	Mus	Musculus		Obs	Journal of Experimental Zoology	Bio	10.1002/jez.1091
female_male_hormone	2014	05.Mammalia	Primates	Cercopithecidae	Macaca	Fuscata		Exp	Animal Behavior	Bio	10.1016/j.anbehav.2014.05.022
female_male_hormone	2011	05.Mammalia	Primates	Pitheciidae	Pithecia	Pithecia		Obs	Behavior	General	10.1163/000579511X605227
female_male_hormone	2022	05.Mammalia	Primates	Cercopithecidae	Macaca	Arctodies		Obs	Behavioral Ecology and Sociobiology	Disc	10.1007/s00265-021-03118-w
female_male_hormone	2020	05.Mammalia	Chiroptera	Phyllostomidae	Trachops	Cirrhosus		Obs	Behavioral Ecology and Sociobiology	Disc	10.1007/s00265-020-02914-0
female_male_hormone	2018	05.Mammalia	Primates.	Cercopithecidae	Macaca	Thibetana		Obs	Mammal Research	Tax	10.1007/s13364-017-0342-0	Yes
female_male_hormone	2019	06.Reptilia	Squamata	Dactyloidae	Anolis	Carolinensis		Exp	Physiological and Biochemical Zoology	Bio	10.1086/705708	No	No
female_male_hormone	2012	06.Reptilia	Squamata	Gekkonidae	Paroedura	Picta		Obs	Physiological and Biochemical Zoology	Bio	10.1086/666906
female_male_hormone	2010	06.Reptilia	squamata	Viperidae	Crotalus	Oreganus		Obs	General and Comparative Endocrinology	Disc	10.1016/j.ygcen.2010.01.026
female_male_hormone	2017	06.Reptilia	Testudines	Testudinidae	Astrochelys	Radiata		Obs	General and Comparative Endocrinology	Disc	10.1016/j.ygcen.2017.09.001
female_male_hormone	1999	06.Reptilia	squamata	Agamidae	Calotes	Versicolor		Exp	Journal of Experimental Zoology	Bio	10.1002/(SICI)1097-010X(19990501)283:6<600::AID-JEZ12>3.0.CO;2-7
female_male_hormone	1982	07.Aves	Passeriformes	Passeridae Rafinesque	Passer	Domesticus		Exp	General and Comparative Endocrinology	Disc	10.1016/0016-6480(82)90048-X	No	No
female_male_hormone	2003	07.Aves	Galliformes	Phasianidae	Gallus	Gallus Domesticus		Exp	General and Comparative Endocrinology	Disc	10.1016/S0016-6480(02)00576-2	No	No
female_male_hormone	2006	07.Aves	Passeriformes	Cardinalidae	Cardinalis	Cardinalis		Obs	Ethology	Disc	10.1111/j.1439-0310.2006.01237.x	No	No
female_male_hormone	2003	07.Aves	Passeriformes	Passeridae Rafinesque	Passer	Domesticus		Exp	Behavioral Ecology	Disc	10.1093/beheco/14.3.340	No	No
female_male_hormone	2001	07.Aves	Passeriformes	Passerellidae	Junco	hyemalis		Exp	Ethology	Disc	10.1111/j.1439-0310.2006.01286.x
female_male_hormone	2018	07.Aves	Galliformes	Phasianidae	Coturnix	Japonica		Exp	General and Comparative Endocrinology	Disc	10.1016/j.ygcen.2018.04.015
female_male_hormone	2011	07.Aves	Passeriformes	Estrildidae	Erythrura	Gouldiae		Exp	Behavioral Ecology	Disc	10.1093/beheco/arr040
female_male_hormone	2008	07.Aves	Galliformes	Phasianidae	Tympanuchus	Cupido		Obs	Behavioral Ecology and Sociobiology	Disc	10.1007/s00265-008-0566-8
female_male_hormone	2004	07.Aves	Passeriformes	Sturnidae	Sturnus	Vulgaris		Obs	General and Comparative Endocrinology	Disc	10.1016/j.ygcen.2004.01.010
female_male_hormone	2012	10.Insecta	Diptera	Tephritidae	Anastrepha	Fraterculus		Exp	Journal of Insect Physiology	Tax	10.1016/j.jinsphys.2011.08.007
female_male_hormone	2020	12.Malacostraca	Isopoda	Crustacean	Trachelipus	rathkei		Obs	Intergrative and Comparative Biology	Bio		No	No
female_male_hormone	1999	12.Malacostraca	Isopoda	Oniscidea and porcellionidae	(Used many in the family)			Exp	Journal of Crustacean Biology	Tax	10.2307/1549291	No	No
female-like_male-like	2019	03.Actinopterygii	Cypriniformes	Cyprinidae	Danio	D. rerio		exp	GENERAL AND COMPARATIVE ENDOCRINOLOGY	book	10.1016/j.ygcen.2019.04.003	No	No
female-like_male-like	2018	03.Actinopterygii	Cyprinodontiformes	Poeciliidae	Brachyrhaphis	B. terrabensis / B. roseni / B. rhabdophora		surv	PLOS ONE	general	10.1371/journal.pone.0194121	No	No
female-like_male-like	2018	03.Actinopterygii	Scorpaeniformes	Gasterosteidae	Gasterosteus	G. aculeatus		exp	CURRENT ZOOLOGY	book	10.1093/cz/zoy020	No	No
female-like_male-like	2018	03.Actinopterygii	Blenniiformes	Blennidae	Salaria	S. pavo		exp	MOLECULAR ECOLOGY	book	10.1111/mec.14408	No	No
female-like_male-like	2015	03.Actinopterygii	Scorpaeniformes	Gasterosteidae	Gasterosteus	G. aculeatus		obs	BEHAVIORAL ECOLOGY	disc	10.1093/beheco/arv037	No	No
female-like_male-like	2015	03.Actinopterygii	Batrachoidiformes	Batrachodidae	Porichthys	P. notatus		exp	BRAIN BEHAVIOR AND EVOLUTION	book	10.1159/000438720	No	No
female-like_male-like	2014	03.Actinopterygii	Salmoniformes	Salmonidae	Oncorhynchus	O. masou		obs	JOURNAL OF FISH BIOLOGY	book	10.1111/jfb.12275	No	No
female-like_male-like	2012	03.Actinopterygii	Cyprinodontiformes	Cyprinodontidae	Cyprinodon	C. elegans		exp	ANIMAL BEHAVIOUR	bio	10.1016/j.anbehav.2012.03.013	No	No
female-like_male-like	2010	03.Actinopterygii	Atheriniformes	Atherinopsidae	Menidia	M. menidia		exp	JOURNAL OF EXPERIMENTAL ZOOLOGY PART A-ECOLOGICAL AND INTEGRATIVE PHYSIOLOGY	book	10.1002/jez.612	No	No
female-like_male-like	2000	03.Actinopterygii	Gobiiformes	Gobiidae	Lythrypnus	L. dalli		exp	JOURNAL OF FISH BIOLOGY	book	10.1006/jfbi.2000.1320	No	No
female-like_male-like	1998	03.Actinopterygii	Salmoniformes	Salmonidae	Oncorhynchus	O. kisutch		obs	BEHAVIOR	book	MISSING	No	No
female-like_male-like	1997	03.Actinopterygii	Blenniiformes	Blenniidae	Salaria	S. pavo		exp	JOURNAL OF FISH BIOLOGY	disc	10.1111/j.1095-8649.1997.tb01517.x	No	No
female-like_male-like	2016	04.Amphibia	Anura	Pipidae	Xenopus	X. laevis		exp	JOURNAL OF COMPARATIVE PHYSIOLOGY A-NEUROETHOLOGY SENSORY NEURAL AND BEHAVIOR PHYSIOLOGY	book	10.1007/s00359-015-1049-9	No	No
female-like_male-like	2016	04.Amphibia	Anura	Pipidae	Xenopus	X. laevis / X. amieti / X. petersii		exp	JOURNAL OF COMPARATIVE PHYSIOLOGY A-NEUROETHOLOGY SENSORY NEURAL AND BEHAVIOR PHYSIOLOGY	book	10.1007/s00359-015-1049-9	No	No
female-like_male-like	2007	04.Amphibia	Anura	Pipidae	Xenopus	X. laevis		exp	PROCEEDINGS OF THE ROYAL SOCIETY B-BIOLOGICAL SCIENCES	book	10.1098/rspb.2006.3744	No	No
female-like_male-like	2005	04.Amphibia	Anura	Pipidae	Xenopus	X. laevis		exp	JOURNAL OF NEUROPHYSIOLOGY	disc	10.1152/jn.01279.2004	No	No
female-like_male-like	1995	04.Amphibia	Urodela	Salamandridae	Cynops	C. pyrrhogaster		exp	ZOOLOGICAL SCIENCE	bio	10.2108/zsj.12.815	No	No
female-like_male-like	1994	04.Amphibia	Anura	Pipidae	Xenopus	X. laevis		exp	JOURNAL OF NEUROBIOLOGY	book	10.1002/neu.480251213	No	No
female-like_male-like	1992	04.Amphibia	Urodela	Salamandridae	Taricha	T. granulosa		exp	HORMONES AND BEHAVIOR	book	10.1016/0018-506X(92)90039-X	No	No
female-like_male-like	2021	05.Mammalia	Primates	Hylobatidae	Nomascus	N. gabriellae		exp	SCIENTIFIC REPORTS	general	10.1038/s41598-021-01648-x	No	No
female-like_male-like	2020	05.Mammalia	Perissodactyla	Equidae	Equus	E. ferus		NHN	JOURNAL OF EQUINE VETERINARY SCIENCE	disc	10.1016/j.jevs.2020.103177	No	No
female-like_male-like	2015	05.Mammalia	Primates	Hominidae	Pongo	P. pygmaeus		exp	AMERICAN JOURNAL OF PRIMATOLOGY	book	10.1002/ajp.22453	No	No
female-like_male-like	2013	05.Mammalia	Rodentia	Bathyergidae	Cryptomys / Fukomys	C. hottentotus natalensis / F. damarensis		exp	GENERAL AND COMPARATIVE ENDOCRINOLOGY	book	10.1016/j.ygcen.2013.03.026	Yes	No
female-like_male-like	2013	05.Mammalia	Primates	Cercopithecidae	Macaca	M. fuscata		exp	BEHAVIOUR	book	10.1163/1568539X-00003088	No	No
female-like_male-like	2008	05.Mammalia	Primates	Lemuridae	Lemur	L. catta		obs	JOURNAL OF MORPHOLOGY	book	10.1002/jmor.10594	Yes	No
female-like_male-like	2007	05.Mammalia	Artiodactyla	Bovidae	Bos	B. taurus		exp	SEXUAL DEVELOPMENT	disc	10.1159/000096239	No	No
female-like_male-like	2003	05.Mammalia	Rodentia	Muridae	Rattus	R. norvegicus		exp	BEHAVIOURAL BRAIN RESEARCH	disc	10.1016/S0166-4328(02)00280-2	No	No
female-like_male-like	1998	05.Mammalia	Eulipotyphla	Soricidae	Suncus	S. murinus		exp	HORMONES AND BEHAVIOR	book	10.1006/hbeh.1998.1472	No	No
female-like_male-like	1995	05.Mammalia	Artiodactyla	Bovidae	Ovis	O. aries		exp	PHYSIOLOGY & BEHAVIOR	book	10.1016/0031-9384(94)00227-V	No	No
female-like_male-like	1986	05.Mammalia	Rodentia	Cricetinae	Mesocricetus	M. auratus		exp	BEHAVIORAL AND NEURAL BIOLOGY	book	10.1016/S0163-1047(86)90724-7	No	No
female-like_male-like	2017	06.Reptilia	Squamata	Dactyloidae	Anolis	A. sagrei		exp	AMERICAN NATURALIST	bio	10.1086/690105	No	No
female-like_male-like	2016	06.Reptilia	Squamata	Agamidae	Pogona	P. vitticeps		exp	PROCEEDINGS OF THE ROYAL SOCIETY B-BIOLOGICAL SCIENCES	book	10.1098/rspb.2016.0217	No	No
female-like_male-like	2011	06.Reptilia	Squamata	Eublepharidae	Coleonyx	C. elegans		exp	HORMONES AND BEHAVIOR	book	10.1016/j.yhbeh.2010.11.007	No	No
female-like_male-like	2006	06.Reptilia	Squamata	Teiidae	Aspidoscelis	A. uniparens		exp	HORMONES AND BEHAVIOR	book	10.1016/j.yhbeh.2006.05.001	No	No
female-like_male-like	2001	06.Reptilia	Squamata	Colubridae	Thamnophis	T. sirtalis		exp	GENERAL AND COMPARATIVE ENDOCRINOLOGY	book	10.1006/gcen.2001.7695	No	No
female-like_male-like	2000	06.Reptilia	Squamata	Colubridae	Thamnophis	T. sirtalis		exp	ANIMAL BEHAVIOUR	book	10.1006/anbe.1999.1321	No	No
female-like_male-like	2000	06.Reptilia	Squamata	Colubridae	Thamnophis	T. sirtalis		exp	CANADIAN JOURNAL OF ZOOLOGY	book	10.1139/cjz-78-8-1391	No	No
female-like_male-like	1998	06.Reptilia	Squamata	Chameleonidae	Chamaeleo	C. chamaeleon		exp	JOURNAL OF ETHOLOGY	disc	10.1007/BF02769285	No	No
female-like_male-like	1997	06.Reptilia	Testudines	Cheloniidae	Chelonia	C. mydas		exp	PROCEEDINGS OF THE NATIONAL ACADEMY OF SCIENCES OF THE UNITED STATES OF AMERICA	bio	10.1073/pnas.94.16.8912	No	No
female-like_male-like	1994	06.Reptilia	Squamata	Teiidae	Aspidoscelis	A. uniparens		exp	BRAIN RESEARCH	book	10.1016/0006-8993(94)90474-X	No	No
female-like_male-like	1987	06.Reptilia	Squamata	Teiidae	Aspidoscelis	A. uniparens		exp	HORMONES AND BEHAVIOR	book	10.1016/0018-506X(87)90043-2	No	No
female-like_male-like	1985	06.Reptilia	Squamata	Teiidae	Aspidoscelis	A. uniparens		obs	ANIMAL BEHAVIOR	book	10.1016/S0003-3472(85)80142-1	No	No
female-like_male-like	2022	07.Aves	Passeriformes	Passerellidae	Melospiza	M. melodia		exp	INTEGRATIVE AND COMPARATIVE BIOLOGY	book	10.1093/icb/icac106	No	No
female-like_male-like	2022	07.Aves	Apodiformes	Trochilidae	Calypte	C. anna		exp	JOURNAL OF ORNITHOLOGY	disc	10.1007/s10336-022-01975-4	Yes	No
female-like_male-like	2021	07.Aves	Cuculiformes	Cuculidae	Cuculus	C. optatus / C. canorus		obs	AVIAN RESEARCH	tax	10.1186/s40657-021-00246-9	No	No
female-like_male-like	2021	07.Aves	Apodiformes	Trochilidae	Florisuga	F. mellivora		exp	CURRENT BIOLOGY	general	10.1016/j.cub.2021.07.043	No	No
female-like_male-like	2020	07.Aves	Passeriformes	Maluridae	Malurus	M. melanocephalus		exp	BEHAVIORAL ECOLOGY	book	10.1093/beheco/araa077	No	No
female-like_male-like	2019	07.Aves	Passeriformes	Pipridae	Manacus	M. vitellinus		exp	ANIMAL BEHAVIOUR	book	10.1016/j.anbehav.2018.12.011	No	No
female-like_male-like	2018	07.Aves	Passeriformes	Passerellidae	Junco	J. hyemalis		obs	JOURNAL OF AVIAN BIOLOGY	disc	10.1111/jav.01566	No	No
female-like_male-like	2017	07.Aves	Passeriformes	Muscicapidae	Phoenicurus	P. ochuros		exp	ECOLOGY AND EVOLUTION	book	10.1002/ece3.2911	No	No
female-like_male-like	2017	07.Aves	Passeriformes	Maluridae	Malurus	M. alboscapulatus / M. melanocephalus		obs	ECOLOGY AND EVOLUTION	book	10.1002/ece3.3000	No	No
female-like_male-like	2016	07.Aves	Passeriformes	Muscicapidae	Tarsigar	T. cyanurus		exp	JOURNAL OF NATURAL HISTORY	general	10.1080/00222933.2015.1105318	No	No
female-like_male-like	2016	07.Aves	Passeriformes	Fringillidae	Serinus	S. canaria		exp	DEVELOPMENTAL NEUROBIOLOGY	book	10.1002/dneu.22295	No	No
female-like_male-like	2016	07.Aves	Falconiformes	Falconidae	Falco	F. tinnunculus		exp	JOURNAL OF EVOLUTIONARY BIOLOGY	book	10.1111/jeb.12779	No	No
female-like_male-like	2015	07.Aves	Passeriformes	Fringillidae	Serinus	S. canaria		exp	GENERAL AND COMPARATIVE ENDOCRINOLOGY	book	10.1016/j.ygcen.2014.09.008	No	No
female-like_male-like	2015	07.Aves	Passeriformes	Sturnidae	Sturnus	S. vulgaris		exp	HORMONES AND BEHAVIOR	book	10.1016/j.yhbeh.2015.04.022	No	No
female-like_male-like	2015	07.Aves	Psittaciformes	Psittaculidae	Melopsittacus	M. undulatus		exp	CURRENT ZOOLOGY	book	10.1093/czoolo/61.4.586	No	No
female-like_male-like	2013	07.Aves	Galliformes	Phasianidae	Gallus	G. gallus		exp	ANIMAL BEHAVIOR	book	10.1016/j.anbehav.2013.01.011	No	No
female-like_male-like	2013	07.Aves	Passeriformes	Passerellidae	Junco	J. hyemalis		exp	ANIMAL BEHAVIOUR	bio	10.1016/j.anbehav.2013.07.025	Yes	No
female-like_male-like	2013	07.Aves	Passeriformes	Sturnidae	Sturnus	S. vulgaris		exp	JOURNAL OF COMPARATIVE PSYCHOLOGY	book	10.1037/a0029975	No	No
female-like_male-like	2012	07.Aves	Accipitriformes	Accipitridae	Circus	C. aeruginosus		exp	BIOLOGY LETTERS	bio	10.1098/rsbl.2011.0914	No	No
female-like_male-like	2012	07.Aves	Strigiformes	Tytonidae	Tyto	T. alba		exp	ANIMAL BEHAVIOUR	book	10.1016/j.anbehav.2012.08.033	No	No
female-like_male-like	2012	07.Aves	Galliformes	Phasianidae	Gallus	G. gallus		exp	GENERAL AND COMPARATIVE ENDOCRINOLOGY	book	10.1016/j.ygcen.2012.04.016	No	No
female-like_male-like	2011	07.Aves	Passeriformes	Passerellidae	Junco	J. hyemalis		exp	BEHAVIORAL ECOLOGY	book	10.1093/beheco/arr122	Yes	No
female-like_male-like	2010	07.Aves	Strigiformes	Tytonidae	Tyto	T. alba		exp	ECOLOGY LETTERS	book	10.1111/j.1461-0248.2010.01459.x	No	No
female-like_male-like	2007	07.Aves	Passeriformes	Pipridae	Chiroxiphia	C. linearis		exp	AUK	book	10.1642/0004-8038(2007)124[29:PDAMIL]2.0.CO;2	No	No
female-like_male-like	2007	07.Aves	Passeriformes	Estrildidae	Taeniopygia	T. castanotis		exp	ANIMAL BEHAVIOUR	book	10.1016/j.anbehav.2006.10.032	No	No
female-like_male-like	2006	07.Aves	Otidiformes	Otididae	Eupodotis	E. caerulescens		exp	AFRICAN JOURNAL OF ECOLOGY	disc	10.1111/j.1365-2028.2006.00656.x	No	No
female-like_male-like	2005	07.Aves	Passeriformes	Fringillidae	Carpodacus	C. cassinii		exp	BRAIN BEHAVIOR AND EVOLUTION	book	10.1159/000084644	No	No
female-like_male-like	2004	07.Aves	Passeriformes	Passerellidae	Junco	J. hyemalis		exp	ANIMAL BEHAVIOUR	book	10.1016/j.anbehav.2003.02.009	No	No
female-like_male-like	2004	07.Aves	Cuculiformes	Cuculidae	Centropus	C. grillii		exp	ANIMAL BEHAVIOUR	book	10.1016/j.anbehav.2003.12.012	No	No
female-like_male-like	2003	07.Aves	Passeriformes	Passerellidae	Zonotrichia	Z. leucophrys		exp	JOURNAL OF COMPARATIVE PHYSIOLOGY A-NEUROETHOLOGY SENSORY NEURAL AND BEHAVIOR PHYSIOLOGY	book	10.1007/s00359-003-0441-z	No	No
female-like_male-like	2003	07.Aves	Anseriformes	Anatidae	Anas / Aythya / Aythya	A. clypeata / A. ferina / A. fuligula		exp	JOURNAL OF ANIMAL ECOLOGY	book	10.1046/j.1365-2656.2003.00774.x	No	No
female-like_male-like	2003	07.Aves	Passeriformes	Fringillidae	Serinus	S. canaria		surv	NEUROSCIENCE	book	10.1016/S0306-4522(03)00496-2	No	No
female-like_male-like	2001	07.Aves	Apodiformes	Trochilidae	comparison of multiple	comparison of multiple species		exp	PROCEEDINGS OF THE ROYAL SOCIETY B-BIOLOGICAL SCIENCES	book	10.1098/rspb.2000.1408	No	No
female-like_male-like	2001	07.Aves	Passeriformes	Estrildidae	Taeniopygia	T. castanotis		exp	ANIMAL BEHAVIOUR	book	10.1006/anbe.2000.1651	No	No
female-like_male-like	2001	07.Aves	Passeriformes	Parulidae	Setophaga	S. striata		obs	JOURNAL OF FIELD ORNITHOLOGY	disc	10.1648/0273-8570-72.3.365	No	No
female-like_male-like	2000	07.Aves	Passeriformes	Muscicapidae	Luscinia	L. svecica		obs	BEHAVIORAL ECOLOGY AND SOCIOBIOLOGY	book	10.1007/s002650050657	No	No
female-like_male-like	2000	07.Aves	Psittaciformes	Psittaculidae	Melopsittacus	M. undulatus		exp	NEUROBIOLOGY OF LEARNING AND MEMORY	book	10.1006/nlme.1999.3930	No	No
female-like_male-like	1996	07.Aves	Passeriformes	Sturnidae	Sturnus	S. vulgaris		exp	HORMONES AND BEHAVIOR	book	10.1006/hbeh.1996.0044	No	No
female-like_male-like	1996	07.Aves	Passeriformes	Estrildidae	Taeniopygia	T. castanotis		exp	NEUROREPORT	book	10.1097/00001756-199611040-00013	No	No
female-like_male-like	1996	07.Aves	Psittaciformes	Psittaculidae	Melopsittacus	M. undulatus		exp	HORMONES AND BEHAVIOR	book	10.1006/hbeh.1996.0020	No	No
female-like_male-like	1995	07.Aves	Passeriformes	Muscicapidae	Ficedula	F. hypoleuca		exp	ANIMAL BEHAVIOUR	book	10.1016/0003-3472(95)80110-3	No	No
female-like_male-like	1995	07.Aves	Passeriformes	Parulidae	Setophaga	S. citrina		exp	CONDOR	book	10.2307/1369041	No	No
female-like_male-like	1993	07.Aves	Falconiformes	Falconidae	Falco	F. tinnunculus		exp	BEHAVIORAL ECOLOGY AND SOCIOBIOLOGY	disc	10.1007/BF02027121	No	No
female-like_male-like	1991	07.Aves	Passeriformes	Estrildidae	Taeniopygia	T. castanotis		exp	JOURNAL OF NEUROBIOLOGY	book	10.1002/neu.480220507	No	No
female-like_male-like	1991	07.Aves	Passeriformes	Muscicapidae	Ficedula	F. hypoleuca		exp	EVOLUTION	book	10.2307/2409698	No	No
female-like_male-like	1991	07.Aves	Passeriformes	Cardinalidae	Passerina	P. ciris		obs	CONDOR	book	10.2307/1368938	No	No
female-like_male-like	2012	09.Arachnida	Araneae	Araneidae	Trichonephila	T. clavipes		exp	BEHAVIORAL ECOLOGY	book	10.1093/beheco/arr142	No	No
female-like_male-like	2022	10.Insecta	Diptera	Drosophilidae	Drosophila	D. melanogaster		exp	AMERICAN NATURALIST	bio	10.1086/719015	Yes	No
female-like_male-like	2020	10.Insecta	Coleoptera	Tenebrionidae	Tenebrio	T. molitor		exp	BMC EVOLUTIONARY BIOLOGY	disc	10.1186/s12862-020-1586-x	No	No
female-like_male-like	2020	10.Insecta	Orthoptera	Gryllidae	Gryllus	G. firmus / G. pennsylvanicus		exp	BMC EVOLUTIONARY BIOLOGY	disc	10.1186/s12862-020-1587-9	No	No
female-like_male-like	2019	10.Insecta	Diptera	Drosophilidae	Drosophila	D. prolongata		exp	ECOLOGY AND EVOLUTION	book	10.1002/ece3.5819	No	No
female-like_male-like	2019	10.Insecta	Lepidoptera	Papilionidae	Papilio	P. polytes		exp	ETHOLOGY	book	10.1111/eth.12884	No	No
female-like_male-like	2019	10.Insecta	Odonata	Coenagrionidae	Xanthagrion	X. erythroneurum		exp	ANIMAL BEHAVIOUR	book	10.1016/j.anbehav.2019.07.011	No	No
female-like_male-like	2019	10.Insecta	Odonata	Coenagrionidae	Ischnura	multiple species		exp	AMERICAN NATURALIST	bio	10.1086/705294	No	No
female-like_male-like	2018	10.Insecta	Coleoptera	Chrysomelidae	Phaedon	P. cochleariae		exp	FRONTIERS OF ECOLOGY AND EVOLUTION	disc	10.3389/fevo.2018.00177	No	No
female-like_male-like	2018	10.Insecta	Odonata	Coenagrionidae	Ischnura	I. elegans		obs	ANIMAL BEHAVIOUR	book	10.1016/j.anbehav.2017.12.015	No	No
female-like_male-like	2017	10.Insecta	Coleptera	Bruchidae	Megabruchidius	M. dorsalis / M. tonkineus		exp	JOURNAL OF EVOLUTIONARY BIOLOGY	book	10.1111/jeb.13171	No	No
female-like_male-like	2017	10.Insecta	Odonata	Coenagrionidae	Ischnura	I. graellsii		exp	BEHAVIORAL ECOLOGY	disc	10.1093/beheco/arx086	No	No
female-like_male-like	2016	10.Insecta	Diptera	Drosophilidae	Drosophila	D. melanogaster		exp	CURRENT BIOLOGY	general	10.1016/j.cub.2016.07.021	No	No
female-like_male-like	2016	10.Insecta	Coleoptera	Dytiscidae	Agabus	A. uliginosus		exp	BIOLOGICAL JOURNAL OF THE LINNEAN SOCIETY	bio	10.1111/bij.12850	No	No
female-like_male-like	2016	10.Insecta	Diptera	Ceratopogonidae	Culicodides	C. circumscriptus		exp	JOURNAL OF INVERTEBRATE PATHOLOGY	disc	10.1016/j.jip.2016.01.008	No	No
female-like_male-like	2015	10.Insecta	Hemiptera	Cicadidae	Subpsaltria	S. yangi		exp	ANIMAL BEHAVIOR	book	10.1016/j.anbehav.2015.01.013	No	No
female-like_male-like	2014	10.Insecta	Coleptera	Chrysomelidae	Callosbruchus	C. maculatus		exp	EVOLUTION	book	10.1111/evo.12528	No	No
female-like_male-like	2014	10.Insecta	Lepidoptera	Erebidae	Dasypodia	D. ishigakiensis		exp	ZOOLOGICAL SCIENCE	book	10.2108/zs130212	No	No
female-like_male-like	2013	10.Insecta	Odonata	Coenagrionidae	Ischnura	I. senegalensis		obs	ECOLOGY AND EVOLUTION	book	10.1002/ece3.610	No	No
female-like_male-like	2012	10.Insecta	Odonata	Coenagrionidae	Ischnura	I. heterosticta		obs	BEHAVIORAL ECOLOGY	book	10.1093/beheco/ars112	No	No
female-like_male-like	2011	10.Insecta	Odonata	Coenagrionidae	Enallagma	E. hageni		obs	BEHAVIORAL ECOLOGY AND SOCIOBIOLOGY	disc	10.1007/s00265-010-1134-6	No	No
female-like_male-like	2011	10.Insecta	Odonata	Coenagrionidae	Nehalennia	N. irene		exp	PROCEEDINGS OF THE ROYAL SOCIETY B-BIOLOGICAL SCIENCES	book	10.1098/rspb.2011.0126	No	No
female-like_male-like	2011	10.Insecta	Odonata	Coenagrionidae	Ischnura	I. elegans		theo	EVOLUTIONARY ECOLOGY	disc	10.1007/s10682-010-9388-z	No	No
female-like_male-like	2010	10.Insecta	Diptera	Drosophilidae	Drosophila	D. melanogaster		exp	JOURNAL OF EVOLUTIONARY BIOLOGY	disc	10.1111/j.1420-9101.2010.02064.x	No	No
female-like_male-like	2008	10.Insecta	Odonata	Coenagrionidae	Nehalennia	N. irene		exp	CANADIAN JOURNAL OF ZOOLOGY-REVUE CANADIENNE DE ZOOLOGIE	disc	10.1139/Z08-091	No	No
female-like_male-like	2007	10.Insecta	Odonata	Coenagrionidae	Enallagma	multiple species		surv	BEHAVIORAL ECOLOGY AND SOCIOBIOLOGY	disc	10.1007/s00265-006-0345-3	No	No
female-like_male-like	2005	10.Insecta	Odonata	Coenagrionidae	Ischnura	I. elegans / I. graellsii		exp	BIOLOGICAL JOURNAL OF THE LINNEAN SOCIETY	bio	10.1111/j.1095-8312.2005.00506.x	No	No
female-like_male-like	2002	10.Insecta	Odonata	Coenagrionidae	Ceriagrion	C. tenellum		exp	ANIMAL BEHAVIOUR	book	10.1006/anbe.2001.1948	No	No
female-like_male-like	2001	10.Insecta	Coleoptera	Staphylinidae	Aleochara	A. bilineata		exp	JOURNAL OF ANIMAL ECOLOGY	book	10.1046/j.0021-8790.2001.00557.x	No	No
female-like_male-like	1998	10.Insecta	Odonata	Coenagrionidae	Coenagrion	C. puella		exp	JOURNAL OF INSECT BEHAVIOR	book	10.1023/A:1020818617066	No	No
female-like_male-like	1994	10.Insecta	Lepidoptera	Papilionidae	Papilio	P. dardanus		exp	ANIMAL BEHAVIOUR	book	10.1006/anbe.1994.1053	No	No
female-like_male-like	1992	10.Insecta	Odonata	Coenagrionidae	Ischnura	I. graellsii		exp	JOURNAL OF ANIMAL ECOLOGY	book	10.2307/5630	No	No
female-like_male-like	1992	10.Insecta	Diptera	Drosophilidae	Drosophila	D. melanogaster / D. sechellia / D. mauritiana / D. simulans		exp	GENETICS	book	MISSING	No	No
female-like_male-like	1985	10.Insecta	Lepidoptera	Papilionidae	Papilio	P. aegeus / P. phorcas / P. dardanus		obs	SYSTEMIC ENTOMOLOGY	book	https://doi.org/10.1111/j.1365-3113.1985.tb00137.x	No	No
female-like_male-like	2009	12.Malacostraca	Decapoda	Ocypodidae	Uca	U. lactea		exp	JOURNAL OF CRUSTACEAN BIOLOGY	book	10.1651/08-3122.1	No	No
female-like_male-like	1996	12.Malacostraca	Decapoda	Parastacidae	Cherax	C. quadricarinatus		obs	BIOLOGICAL BULLETIN	bio	10.2307/1542672	No	No
feminize_masculinize	2015	01.Ascidiacea	Stolidobranchia	Styelidae	Botrylloides			Nomen	Zootaxa	Bio	10.11646/zootaxa.3973.2.13
feminize_masculinize	1998	01.Ascidiacea	Stolidobranchia	Pyuridae	Bathypera	Feminalba		Obs	Canadian Journal Of Zoology-Revue Canadienne De Zoologie	Bio	10.1139/cjz-76-3-596
feminize_masculinize	1996	01.Ascidiacea	Enterogona	Cionidae				Nomen	Journal Of Zoology	Bio
feminize_masculinize	1995	01.Ascidiacea	Stolidobranchia	Pyuridae				Nomen	Invertebrate Biology	Tax	10.2307/3226958	No	No
feminize_masculinize	2005	03.Actinopterygii	Cyprinodontiformes	Rivulidae				NHN	Revista Brasileira De Zoologia	Bio	10.1590/S0101-81752005000400048	No	No
feminize_masculinize	2021	03.Actinopterygii	Tetraodontiformes	Tetraodontidae	Takifugu	Rubripes		Obs	Animals	General	10.3390/ani11123419	No	No
feminize_masculinize	2022	03.Actinopterygii	Cichliformes	Cichlidae	Astatotilapia	Burtoni		Exp	Journal Of Comparative Physiology B-Biochemical Systems And Environmental Physiology	Disc	10.1007/s00360-021-01417-2	No	No
feminize_masculinize	2021	03.Actinopterygii	Cypriniformes	Cobitidae	Misgurnus	Anguillicaudatus		Nomen	Comparative Biochemistry And Physiology B-Biochemistry & Molecular Biology	Disc	10.1016/j.cbpb.2021.110569	No	No
feminize_masculinize	2021	03.Actinopterygii	Anabantiformes	Osphronemidae	Betta	Splendens		Exp	Boletim Do Instituto De Pesca	Tax	10.20950/1678-2305/bip.2021.47.e676	No	No
feminize_masculinize	2021	03.Actinopterygii	Cichliformes	Cichlidae	Aulonocara	Nyassae		Exp	Acta Ichthyologica Et Piscatoria	Tax	10.3897/aiep.51.70223	No	No
feminize_masculinize	2021	03.Actinopterygii	Cypriniformes	Cyprinidae	Danio	Rerio		Obs	Developmental And Comparative Immunology	Disc	10.1016/j.dci.2020.103848	No	No
feminize_masculinize	2020	03.Actinopterygii	Perciformes	Centrarchidae	Micropterus	Salmoides		Obs	Comparative Biochemistry And Physiology B-Biochemistry & Molecular Biology	General	10.1016/j.cbpb.2020.110491	No	No
feminize_masculinize	2020	03.Actinopterygii	Characiformes	Characidae	Astyanax	Altiparanae		Exp	Comparative Biochemistry And Physiology B-Biochemistry & Molecular Biology	General	10.1016/j.cbpb.2020.110467	No	No
feminize_masculinize	2020	03.Actinopterygii	Cyprinodontiformes	Poeciliidae	Gambusia	Holbrooki		Exp	Comparative Biochemistry And Physiology B-Biochemistry & Molecular Biology	General	10.1016/j.cbpb.2020.110468	No	Yes
feminize_masculinize	2020	03.Actinopterygii	Cypriniformes	Cyprinidae	Danio	Rerio		Exp	General And Comparative Endocrinology	Disc	10.1016/j.ygcen.2020.113490	No	No
feminize_masculinize	2020	03.Actinopterygii	Acipenseriformes	Acipenseridae	Acipenser	Gueldenstaedtii		Obs	Animals	General	10.3390/ani10081439	No	No
feminize_masculinize	2020	03.Actinopterygii	Atheriniformes	Atherinopsidae	Odontesthes	Bonariensis		Exp	Comparative Biochemistry And Physiology A-Molecular & Integrative Physiology	General	10.1016/j.cbpa.2020.110701	No	No
feminize_masculinize	2020	03.Actinopterygii	Perciformes	Serranidae	Epinephelus	Coioides		Obs	Comparative Biochemistry And Physiology B-Biochemistry & Molecular Biology	General	10.1016/j.cbpb.2020.110416	No	No
feminize_masculinize	2020	03.Actinopterygii	Cyprinodontiformes	Fundulidae	Fundulus	Heteroclitus		Obs	General And Comparative Endocrinology	Disc	10.1016/j.ygcen.2019.113378	No	No
feminize_masculinize	2020	03.Actinopterygii	Mugiliformes	Mugilidae	Chelon	Labrosus		Obs	General And Comparative Endocrinology	Disc	10.1016/j.ygcen.2019.113339	No	No
feminize_masculinize	2020	03.Actinopterygii	Characiformes	Anostomidae	Leporinus	Macrocephalus		Exp	Boletim Do Instituto De Pesca	Tax	10.20950/1678-2305.2020.46.2.547	No	No
feminize_masculinize	2019	03.Actinopterygii	Beloniformes	Adrianichthyidae	Oryzias	Latipes, sakaizumii		Exp	Zoological Science	Bio	10.2108/zs180194
feminize_masculinize	2019	03.Actinopterygii	Anguilliformes	Anguillidae	Anguilla	Japonica		Obs	General And Comparative Endocrinology	Disc	10.1016/j.ygcen.2019.03.012	No	No
feminize_masculinize	2019	03.Actinopterygii	Cyprinodontiformes	Poeciliidae	Gambusia	Holbrooki		Exp	Comparative Biochemistry And Physiology B-Biochemistry & Molecular Biology	Bio	10.1016/j.cbpb.2019.02.004	No	No
feminize_masculinize	2019	03.Actinopterygii	Cypriniformes	Cyprinidae	Danio	Rerio		Exp	Journal Of Experimental Zoology Part B-Molecular And Developmental Evolution	Disc	10.1002/jez.b.22848	No	No
feminize_masculinize	2019	03.Actinopterygii	Anabantiformes	Osphronemidae	Betta	Splendens		Exp	Zebrafish	Tax	10.1089/zeb.2018.1595
feminize_masculinize	2019	03.Actinopterygii	Pleuronectiformes	Paralichthyidae	Paralichthys	Olivaceus		Exp	General And Comparative Endocrinology	Disc	10.1016/j.ygcen.2018.12.012	No	No
feminize_masculinize	2019	03.Actinopterygii	Atheriniformes	Atherinopsidae	Menidia	Menidia		Rev	General And Comparative Endocrinology	Disc	10.1016/j.ygcen.2018.07.002	No	No
feminize_masculinize	2019	03.Actinopterygii	Perciformes	Serranidae	Centropristis	Striata		Exp	Comparative Biochemistry And Physiology A-Molecular & Integrative Physiology	Bio	10.1016/j.cbpa.2018.10.009	No	No
feminize_masculinize	2019	03.Actinopterygii	Siluriformes	Heptapteridae	Rhamdia	Quele		Exp	Boletim Do Instituto De Pesca	Tax	10.20950/1678-2305.2019.45.3.479
feminize_masculinize	2018	03.Actinopterygii	Cypriniformes	Catastomidae, Cyprinidae	Catostomus, Pimephales	Commersoni, Promelas		Obs	General And Comparative Endocrinology	Disc	10.1016/j.ygcen.2017.12.001	No	No
feminize_masculinize	2018	03.Actinopterygii	Cypriniformes	Cyprinidae	Danio	Rerio		Obs	General And Comparative Endocrinology	Disc	10.1016/j.ygcen.2018.02.001	No	No
feminize_masculinize	2018	03.Actinopterygii	Atheriniformes	Atherinopsidae	Odontesthes	Bonariensis		Exp	General And Comparative Endocrinology	Disc	10.1016/j.ygcen.2018.03.013	No	No
feminize_masculinize	2018	03.Actinopterygii	Cypriniformes	Cyprinidae	Danio	Rerio		Exp	Comparative Biochemistry And Physiology C-Toxicology & Pharmacology	Disc	10.1016/j.cbpc.2018.05.004	No	No
feminize_masculinize	2018	03.Actinopterygii	Cichliformes	Cichlidae	Oreochromis	Niloticus		Exp	General And Comparative Endocrinology	Disc	10.1016/j.ygcen.2018.03.005	No	No
feminize_masculinize	2018	03.Actinopterygii	Anguilliformes	Anguillidae	Anguilla	Japonica		Exp	General And Comparative Endocrinology	Disc	10.1016/j.ygcen.2017.07.031	No	No
feminize_masculinize	2018	03.Actinopterygii	Cypriniformes	Cyprinidae	Pimephales	Promelas		Exp	Comparative Biochemistry And Physiology C-Toxicology & Pharmacology	General	10.1016/j.cbpc.2017.10.013	No	No
feminize_masculinize	2017	03.Actinopterygii	Cichliformes	Cichlidae	Oreochromis	Niloticus		Exp	Journal Of Thermal Biology	General	10.1016/j.jtherbio.2017.06.006	No	No
feminize_masculinize	2017	03.Actinopterygii	Cypriniformes	Cyprinidae	Rutilus	Rutilus		Obs	Comparative Biochemistry And Physiology B-Biochemistry & Molecular Biology	General	10.1016/j.cbpb.2017.05.006	No	No
feminize_masculinize	2017	03.Actinopterygii	Pleuronectiformes	Paralichthyidae	Paralichthys	Olivaceus		Obs	Comparative Biochemistry And Physiology A-Molecular & Integrative Physiology	General	10.1016/j.cbpa.2017.02.017	No	No
feminize_masculinize	2017	03.Actinopterygii	Cichliformes	Cichlidae	Pelvicachromis	Pulcher		Exp	Zoology	Bio	10.1016/j.zool.2017.05.002	No	No
feminize_masculinize	2017	03.Actinopterygii	Salmoniformes	Salmonidae	Oncorhynchus	Mykiss		Exp	General And Comparative Endocrinology	Disc	10.1016/j.ygcen.2016.06.016	No	No
feminize_masculinize	2017	03.Actinopterygii	Suliformes	Clariidae	Clarias	Gariepinus		Exp	Journal Of Experimental Zoology Part A-Ecological And Integrative Physiology	Disc	10.1002/jez.2066	No	No
feminize_masculinize	2017	03.Actinopterygii	Cypriniformes	Cyprinidae	Onychostoma	Barbatulum		Exp	Zoological Studies	Bio	10.6620/ZS.2017.56-16	No	No
feminize_masculinize	2016	03.Actinopterygii	Carangiformes	Carangidae	Trachurus	Trachurus		NHN	Cybium	Tax
feminize_masculinize	2016	03.Actinopterygii	Cypriniformes	Cyprinidae	Danio	Rerio		Exp	General And Comparative Endocrinology	Disc	10.1016/j.ygcen.2016.05.028	Yes	No
feminize_masculinize	2016	03.Actinopterygii	Cypriniformes	Cyprinidae	Carrasius	Auratus		Exp	General And Comparative Endocrinology	Disc	10.1016/j.ygcen.2016.04.028	No	No
feminize_masculinize	2015	03.Actinopterygii	Beloniformes	Adrianichthyidae	Oryzias	Latipes		NHN	General And Comparative Endocrinology	Disc	10.1016/j.ygcen.2015.09.031	No	No
feminize_masculinize	2015	03.Actinopterygii	Labirformes	Labridae	Thalassoma	Bifasciatum		Review	Integrative And Comparative Biology	Bio	10.1093/icb/icv041	No	No
feminize_masculinize	2015	03.Actinopterygii	Beloniformes	Adrianichthyidae	Oryzias	Latipes		Obs	Journal Of Experimental Zoology Part A-Ecological And Integrative Physiology	Disc	10.1002/jez.1932	No	No
feminize_masculinize	2015	03.Actinopterygii	Atheriniformes	Atherinopsidae	Odontesthes	Bonariensis		Exp	Comparative Biochemistry And Physiology A-Molecular & Integrative Physiology	Bio	10.1016/j.cbpa.2014.12.003	No	No
feminize_masculinize	2015	03.Actinopterygii	Atheriniformes	Melanotaeniidae	Melanotaenia	Fluviatilis		Obs	General And Comparative Endocrinology	Disc	10.1016/j.ygcen.2015.01.024	No	No
feminize_masculinize	2015	03.Actinopterygii	Siluriformes	Clariidae	Clarias	Gariepinus		Exp	Comparative Biochemistry And Physiology C-Toxicology & Pharmacology		10.1016/j.cbpc.2014.10.002	No	No
feminize_masculinize	2015	03.Actinopterygii	Cichliformes	Cichlidae	Oreochromis	Niloticus		Exp	Journal Of Experimental Zoology Part A-Ecological And Integrative Physiology	Disc	10.1002/jez.1893	No	No
feminize_masculinize	2015	03.Actinopterygii	Cichliformes	Cichlidae	Oreochromis	Niloticus			Boletim Do Instituto De Pesca	Tax
feminize_masculinize	2015	03.Actinopterygii	Cypriniformes	Cyprinidae	Cyprinus	Carapio		Exp	Reproduction Fertility And Development	Bio	10.1071/RD13234
feminize_masculinize	2014	03.Actinopterygii	Cichliformes	Cichlidae	Oreochromis	Niloticus		Exp	Comparative Biochemistry And Physiology B-Biochemistry & Molecular Biology	Disc	10.1016/j.cbpb.2014.08.006	No	No
feminize_masculinize	2014	03.Actinopterygii	Cichliformes	Cichlidae	Oreochromis	Niloticus		Exp	General And Comparative Endocrinology	Disc	10.1016/j.ygcen.2014.04.026	No	No
feminize_masculinize	2014	03.Actinopterygii	Beloniformes	Adrianichthyidae	Oryzias	Latipes		Exp	General And Comparative Endocrinology	Disc	10.1016/j.ygcen.2014.04.011	No	No
feminize_masculinize	2014	03.Actinopterygii	Cypriniformes	Cyprinidae	Gobiocypris	Rarus		Exp	General And Comparative Endocrinology	Disc	10.1016/j.ygcen.2014.02.018	No	No
feminize_masculinize	2013	03.Actinopterygii	Cichliformes	Cichlidae	Oreochromis	Niloticus		Exp	General And Comparative Endocrinology	Disc	10.1016/j.ygcen.2013.06.007	No	No
feminize_masculinize	2013	03.Actinopterygii						Rev	General And Comparative Endocrinology	Disc	10.1016/j.ygcen.2013.05.024	No	No
feminize_masculinize	2013	03.Actinopterygii	Pleuroiformes	Paralichthyidae	Paralichthys	Lethostigma		Exp	Integrative And Comparative Biology	Bio	10.1093/icb/ict093	No	No
feminize_masculinize	2013	03.Actinopterygii	Cypriniformes	Cyprinidae	Danio	Rerio		Exp	General And Comparative Endocrinology	Disc	10.1016/j.ygcen.2012.12.018	No	No
feminize_masculinize	2013	03.Actinopterygii	Cichliformes	Cichlidae	Oreochromis	Niloticus		Exp	General And Comparative Endocrinology	Disc	10.1016/j.ygcen.2012.08.027	No	No
feminize_masculinize	2013	03.Actinopterygii	Cypriniformes	Cyprinidae	Danio	Rerio		Exp	Comparative Biochemistry And Physiology C-Toxicology & Pharmacology	Disc	10.1016/j.cbpc.2012.09.004	No	No
feminize_masculinize	2012	03.Actinopterygii	Cyprinodontiformes	Poecilidae	Poecilia	Reticulata		Exp	General And Comparative Endocrinology	Disc	10.1016/j.ygcen.2012.05.010	No	No
feminize_masculinize	2012	03.Actinopterygii	Gymnotiformes	Hypopomidae	Brachyhypopomus	Gauderio		Obs	Behavioral Ecology And Sociobiology	Bio	10.1007/s00265-012-1356-x	No	No
feminize_masculinize	2012	03.Actinopterygii	Perciformes	Serranidae	Epinephelus	Bruneus		Exp	Animal Cells And Systems	General	10.1080/19768354.2011.607515	No	No
feminize_masculinize	2012	03.Actinopterygii	Cichliformes	Cichlidae	Oreochromis	Niloticus		Exp	Boletim Do Instituto De Pesca	Tax
feminize_masculinize	2012	03.Actinopterygii	Beloniformes	Adrianichthyidae	Oryzias	Minutillus		Exp	Acta Ichthyologica Et Piscatoria	Tax	10.3750/AIP2011.42.3.08	No	No
feminize_masculinize	2011	03.Actinopterygii	Mugiliformes	Mugilidae	Mugil	Cephalus		Exp	Comparative Biochemistry And Physiology C-Toxicology & Pharmacology	Disc	10.1016/j.cbpc.2011.07.001	No	No
feminize_masculinize	2010	03.Actinopterygii	Anguilliformes	Anguillidae	Anguilla	Japonica		Obs	General And Comparative Endocrinology	Disc	10.1016/j.ygcen.2010.05.005	No	No
feminize_masculinize	2010	03.Actinopterygii	Cypriniformes	Cyprinidae	Danio	Rerio		Obs	Comparative Biochemistry And Physiology A-Molecular & Integrative Physiology	Disc	10.1016/j.cbpa.2010.03.014	No	No
feminize_masculinize	2010	03.Actinopterygii	Atheriniformes	Atherinopsidae	Menidia	Menidia		Obs	Journal Of Experimental Zoology Part A-Ecological And Integrative Physiology	Disc	10.1002/jez.612
feminize_masculinize	2010	03.Actinopterygii	Scorpaeniformes	Zoarcidae	Zoarces	Viviparus		Exp	Journal Of Experimental Zoology Part A-Ecological And Integrative Physiology	Disc	10.1002/jez.609
feminize_masculinize	2010	03.Actinopterygii	Cyprinodontiformes	Poeciliidae	Gambusia	Affinis			Integrative And Comparative Biology	Bio
feminize_masculinize	2010	03.Actinopterygii	Cichliformes					Review	General And Comparative Endocrinology	Disc	10.1016/j.ygcen.2009.03.002	No	No
feminize_masculinize	2009	03.Actinopterygii	Perciformes	Moronidae	Dicentrarchus	Labrax		Exp	Journal Of Experimental Zoology Part B-Molecular And Developmental Evolution	Disc	10.1002/jez.b.21286
feminize_masculinize	2009	03.Actinopterygii	Beloniformes	Adrianichthyidae	Oryzias	Latipes		Exp	Comparative Biochemistry And Physiology A-Molecular & Integrative Physiology	Disc	10.1016/j.cbpa.2009.05.090	No	No
feminize_masculinize	2009	03.Actinopterygii	Cichliformes	Cichlidae	Oreochromis	Niloticus		Obs	Comparative Biochemistry And Physiology A-Molecular & Integrative Physiology	Disc	10.1016/j.cbpa.2008.11.018	No	No
feminize_masculinize	2009	03.Actinopterygii	Perciformes	Labridae	Halichoeres	Trimaculatus		Exp	General And Comparative Endocrinology	Disc	10.1016/j.ygcen.2009.01.024	No	No
feminize_masculinize	2009	03.Actinopterygii	Perciformes	Moronidae	Dicentrarchus	Labrax		Exp	General And Comparative Endocrinology	Disc	10.1016/j.ygcen.2008.10.012	No	No
feminize_masculinize	2008	03.Actinopterygii	Salmoniformes	Salmonidae	Oncorhynchus	Mykiss		Exp	Cybium	Tax
feminize_masculinize	2008	03.Actinopterygii	Atheriniformes	Atherinopsidae	Odontesthes	Bonariensis		Obs	Cybium	Tax
feminize_masculinize	2008	03.Actinopterygii	Salmoniformes	Salmonidae	Oncorhynchus	Mykiss		Exp	Cybium	Tax
feminize_masculinize	2008	03.Actinopterygii	Cypriniformes	Cyprinidae	Cyprinus	Carapio		Obs	Cybium	Tax
feminize_masculinize	2008	03.Actinopterygii	Cypriniformes	Cyprinidae	Rutilus	Rutilus		NHN	Cybium	Tax
feminize_masculinize	2008	03.Actinopterygii	Atheriniformes	Atherinopsidae	Odontesthes	Bonariensis		Obs	Cybium	Tax
feminize_masculinize	2008	03.Actinopterygii	Atheriniformes	Atherinopsidae	Odontesthes	Bonariensis		Exp	Cybium	Tax
feminize_masculinize	2008	03.Actinopterygii	Salmoniformes	Salmonidae	Oncorhynchus	Mykiss		Obs	Cybium	Tax
feminize_masculinize	2008	03.Actinopterygii	Perciformes	Sparidae	Sparus	Aurata		Obs	General And Comparative Endocrinology	Disc	10.1016/j.ygcen.2008.03.004	No	No
feminize_masculinize	2008	03.Actinopterygii	Salmoniformes	Salmonidae	Oncorhynchus	Mykiss		Exp	General And Comparative Endocrinology	Disc	10.1016/j.ygcen.2008.01.016	No	No
feminize_masculinize	2008	03.Actinopterygii	Scorpaeniformes	Gasterosteidae	Gosterosteus	Aculeatus		Exp	Behaviour	General	10.1163/156853908792451511	No	No
feminize_masculinize	2008	03.Actinopterygii	Cichliformes	Cichlidae	Oreochromis	Niloticus		Exp	Journal Of Thermal Biology	Bio	10.1016/j.jtherbio.2007.05.007	Yes	No
feminize_masculinize	2007	03.Actinopterygii	Atheriniformes	Atherinopsidae	Odontesthes	Bonariensis		Exp	Journal Of Experimental Zoology Part A-Ecological And Integrative Physiology	Disc	10.1002/jez.416
feminize_masculinize	2007	03.Actinopterygii	Salmoniformes	Salmonidae	Salvelinus	Alpinus		Obs	Journal Of Experimental Zoology Part A-Ecological Genetics And Physiology	Disc	10.1002/jez.407
feminize_masculinize	2007	03.Actinopterygii	Perciformes	Moronidae	Dicentrarchus	Labrax		Obs	General And Comparative Endocrinology	Disc	10.1016/j.ygcen.2006.07.018	No	No
feminize_masculinize	2006	03.Actinopterygii	Perciformes	Siganidae	Siganus	Guttatus		Exp	Comparative Biochemistry And Physiology C-Toxicology & Pharmacology	Disc	10.1016/j.cbpc.2006.04.015	No	No
feminize_masculinize	2006	03.Actinopterygii	Cyprinoformes	Cyprinidae	Capoeta	Ekmekciae		Nomen	Ichthyological Exploration Of Freshwaters	Tax
feminize_masculinize	2006	03.Actinopterygii	Perciformes	Serranidae	Epinephelus	Merra		Exp	Zoological Science	Bio	10.2108/zsj.23.65	No	No
feminize_masculinize	2006	03.Actinopterygii	Cichliformes	Cichlidae	Oreochromis	Niloticus		Exp	General And Comparative Endocrinology	Disc	10.1016/j.ygcen.2005.06.014	No	No
feminize_masculinize	2006	03.Actinopterygii	Cypriniformes	Cyprinidae	Danio	Rerio		Exp	Comparative Biochemistry And Physiology C-Toxicology & Pharmacology	Disc	10.1016/j.cbpc.2005.11.014	No	No
feminize_masculinize	2006	03.Actinopterygii	Cichliformes	Cichlidae	Oreochromis	Mossambicus		Obs	Comparative Biochemistry And Physiology B-Biochemistry & Molecular Biology	Disc	10.1016/j.cbpb.2005.10.010	No	No
feminize_masculinize	2005	03.Actinopterygii	Cyprinodontiformes	Poeciliidae	Gambusia	Affinis		Exp	General And Comparative Endocrinology	Disc	10.1016/j.ygcen.2005.03.007	No	No
feminize_masculinize	2005	03.Actinopterygii	Cyprinidae	Cyprinus	Cyprinus	Carpio		Obs	General And Comparative Endocrinology	Disc	10.1016/j.ygcen.2005.02.024	No	No
feminize_masculinize	2005	03.Actinopterygii	Atheriniformes	Atherinopsidae	Odontesthes	Bonariensis		Exp	Journal Of Experimental Zoology Part A-Ecological And Integrative Physiology	Disc	10.1002/jez.a.159
feminize_masculinize	2004	03.Actinopterygii	Cypriniformes	Cyprinidae	Danio	Rerio		Exp	Comparative Biochemistry And Physiology C-Toxicology & Pharmacology	Disc	10.1016/j.cca.2004.09.004	No	No
feminize_masculinize	2004	03.Actinopterygii	Perciformes	Serranidae	Epinephelus	Merra		Exp	Zoological Science	Bio	10.2108/zsj.21.305	No	No
feminize_masculinize	2004	03.Actinopterygii	Cypriniformes	Cyprinidae	Danio	Rerio		Exp	Comparative Biochemistry And Physiology A-Molecular & Integrative Physiology	Disc	10.1016/S1095-6433(03)00178-8	No	No
feminize_masculinize	2003	03.Actinopterygii	Cypriniformes	Cyprinidae	Danio	Rerio		Exp	Comparative Biochemistry And Physiology C-Toxicology & Pharmacology	Disc	10.1016/S1532-0456(03)00006-1	No	No
feminize_masculinize	2003	03.Actinopterygii	Anguilliformes	Anguillidae	Anguilla	Anguilla		Obs	General And Comparative Endocrinology	Disc	10.1016/S0016-6480(02)00646-9	No	No
feminize_masculinize	2002	03.Actinopterygii	Anabantiformes	Osphronemidae	Betta	Splendens		Exp	Journal Of Experimental Zoology	Bio	10.1002/jez.10181
feminize_masculinize	2002	03.Actinopterygii	Perciformes	Moronidae	Dicentrarchus	Labrax		Exp	Journal Of Experimental Zoology	Bio	10.1002/jez.10071
feminize_masculinize	2001	03.Actinopterygii	Atheriniformes	Atherinopsidae	Menidia	menidia		Rev	Comparative Biochemistry And Physiology C-Toxicology & Pharmacology	Disc	10.1016/S1532-0456(01)00267-8	No	No
feminize_masculinize	2001	03.Actinopterygii	Cichliformes	Cichlidae	Oreochromis	Niloticus		Obs	Journal Of Experimental Zoology	Bio	10.1002/jez.1108	No	No
feminize_masculinize	2001	03.Actinopterygii	Salmoniformes	Salmonidae	Oncorhynchus	Mykiss		Obs	Journal Of Experimental Zoology	Bio	10.1002/jez.1106	No	No
feminize_masculinize	2001	03.Actinopterygii	Salmoniformes	Salmonidae	Oncorhynchus	Mykiss		Exp	Journal Of Experimental Zoology	Bio	10.1002/jez.1080	No	No
feminize_masculinize	2001	03.Actinopterygii	Cyprinodontiformes	Poeciliidae	Gambusia	Affinis		Obs	General And Comparative Endocrinology	Disc	10.1006/gcen.2001.7669	No	No
feminize_masculinize	2000	03.Actinopterygii	Esociformes	Esocidae	Esox	Masquinongy		Exp	Journal Of Experimental Zoology	Bio	10.1002/1097-010X(20000615)287:1<96::AID-JEZ13>3.0.CO;2-N	No	No
feminize_masculinize	2000	03.Actinopterygii	Cichliformes	Cichlidae	Oreochromis	Niloticus		Exp	Journal Of Experimental Zoology	Bio	10.1002/1097-010X(20000615)287:1<46::AID-JEZ6>3.0.CO;2-X	No	No
feminize_masculinize	2000	03.Actinopterygii	Cichliformes	Cichlidae	Oreochromis	Mossambicus		Exp	Journal Of Experimental Zoology	Bio	10.1002/(SICI)1097-010X(20000401)286:5<534::AID-JEZ11>3.0.CO;2-2
feminize_masculinize	1999	03.Actinopterygii	Perciformes	Sparidae				Exp	General And Comparative Endocrinology	Disc	10.1006/gcen.1999.7338	No	No
feminize_masculinize	1999	03.Actinopterygii	Cypriniformes	Cyprinidae	Carassius	Auratus		Exp	General And Comparative Endocrinology	Disc	10.1006/gcen.1999.7314	No	No
feminize_masculinize	1999	03.Actinopterygii	Gymnotiformes					Obs	Brain Behavior And Evolution	General	10.1159/000006612
feminize_masculinize	1999	03.Actinopterygii	Cyprinformes	Cyrprinidae	Barbus	Barbus		Exp	Folia Zoologica	Tax		No	No
feminize_masculinize	1998	03.Actinopterygii	Cypriniformes	Cyprinidae	Carassius	Auratus		Obs	Invertebrate Biology	Tax	10.2307/3227036
feminize_masculinize	1996	03.Actinopterygii	Siluriformes	Ictaluridae				Exp	Journal Of Experimental Zoology	Bio	10.1002/(SICI)1097-010X(19961015)276:3<209::AID-JEZ5>3.0.CO;2-R	No	No
feminize_masculinize	1996	03.Actinopterygii	Cichliformes	Cichlidae	Amantitlania	Nigrofasciata		Exp	Journal Of Experimental Zoology	Bio	10.1002/(SICI)1097-010X(19960801)275:5<374::AID-JEZ6>3.0.CO;2-M
feminize_masculinize	1995	03.Actinopterygii	Cichliformes	Cichlidae	Oreochromis	Niloticus		Exp	Journal Of Experimental Zoology	Bio	10.1002/jez.1402730306
feminize_masculinize	1995	03.Actinopterygii	Mugiliformes	Mugilidae	Mugil	Cephalus		Exp	Zoological Studies	Bio
feminize_masculinize	1994	03.Actinopterygii	Salmoniformes	Salmonidae	Oncorhynchus	Kisutch		Obs	General And Comparative Endocrinology	Disc	10.1006/gcen.1994.1139
feminize_masculinize	1993	03.Actinopterygii	Anguilliformes	Anguillidae	Anguilla	Japonica		Exp	Comparative Biochemistry And Physiology A-Physiology	Disc
feminize_masculinize	1993	03.Actinopterygii	Salmoniformes	Salmonidae	Oncorhynchus	Tshawytscha			General And Comparative Endocrinology	Disc	10.1006/gcen.1993.1104
feminize_masculinize	1993	03.Actinopterygii	Labriformes	Labridae					Journal Of Zoology	Bio	10.1111/j.1469-7998.1993.tb02685.x
feminize_masculinize	1992	03.Actinopterygii	Cyprinodontiformes	Poecillidae				Obs	Behaviour	General	10.1163/156853992X00327	No	No
feminize_masculinize	1992	03.Actinopterygii							Journal Of Experimental Zoology	Bio	10.1002/jez.1402610210
feminize_masculinize	1990	03.Actinopterygii	Salmoniformes	Salmonidae					Journal Of Experimental Zoology	Bio	10.1002/jez.1402530108
feminize_masculinize	1981	03.Actinopterygii	Siluriformes	Ictaluridae	Ictalurus	Punctatus			American Zoologist	General
feminize_masculinize	1980	03.Actinopterygii	Cyprinodontiformes	Poeciliidae	Gambusia	Holbrooki		Exp	Copeia	Tax		No	No
feminize_masculinize	1996	03.Actinopterygii	Cyprinoformes	Cyrprinidae				Nomen	Copeia		10.2307/1447642	No	No
feminize_masculinize	2021	04.Amphibia	Salienta	Brachycephalidae	Brachycephalus			Nomen	Zootaxa	Bio	10.11646/zootaxa.5068.4.3	No	No
feminize_masculinize	2020	04.Amphibia	Anura	Ranidae	Glandirana	Rugosa		Exp	Journal Of Experimental Zoology Part A-Ecological And Integrative Physiology	Disc	10.1002/jez.2408	No	No
feminize_masculinize	2019	04.Amphibia	Anura	Rhacophoridae	Gracixalus	Yunnanensis		Nomen	Zookeys	Bio	10.3897/zookeys.851.32157	No	No
feminize_masculinize	2018	04.Amphibia	Anura	Megophyridae	Leptobrachella	Fusca		Nomen	Current Herpetology	Tex	10.5358/hsj.37.95	No	No
feminize_masculinize	2017	04.Amphibia	Anura	Pipidae	Xenopus	Laevis		Obs	Zoological Science	General	10.2108/zs160185
feminize_masculinize	2017	04.Amphibia	Anura	Pipidae	Xenopus	Laevis			Integrative And Comparative Biology	Bio
feminize_masculinize	2016	04.Amphibia	Anura	Ranidae	Rana	Rugosa		Exp	Journal Of Experimental Zoology Part A-Ecological Genetics And Physiology	Disc	10.1002/jez.2037	No	No
feminize_masculinize	2016	04.Amphibia	Anura	Megophryidae	Leptobrachella	Itiokai		Nomen	Raffles Bulletin Of Zoology	Bio
feminize_masculinize	2015	04.Amphibia	Anura	Megophyridae	Leptobrachella	Juliandringi		Nomen	Current Herpetology	Tax	10.5358/hsj.34.128	No	No
feminize_masculinize	2015	04.Amphibia	Anura	Pipidae	Xenopus	Laevis.		Exp	Comparative Biochemistry And Physiology C-Toxicology & Pharmacology	Bio	10.1016/j.cbpc.2015.03.004	No	No
feminize_masculinize	2012	04.Amphibia	Anura	Pipidae	Xenopus	Laevis		Exp	Comparative Biochemistry And Physiology C-Toxicology & Pharmacology	Disc	10.1016/j.cbpc.2012.06.002	No	No
feminize_masculinize	2010	04.Amphibia	Anura	Pipidae	Xenopus	Laevis		Exp	General And Comparative Endocrinology	Disc	10.1016/j.ygcen.2010.04.012	No	No
feminize_masculinize	2008	04.Amphibia	Anura	Pipidae	Xenopus	Laevis		NHN	Amphibia-Reptilia	Tax	10.1163/156853808785112075	No	No
feminize_masculinize	2008	04.Amphibia	Anura	Pipidae	Xenopus	Laevis		Exp	General And Comparative Endocrinology	Disc	10.1016/j.ygcen.2007.04.015	No	No
feminize_masculinize	2007	04.Amphibia	Anura	Pipidae	Xenopus	Laevis		Obs	Comparative Biochemistry And Physiology C-Toxicology & Pharmacology	Disc	10.1016/j.cbpc.2007.07.004	No	No
feminize_masculinize	2006	04.Amphibia	Anura	Pipidae	Xenopus	Laevis			Journal Of Experimental Zoology Part A-Ecological And Integrative Physiology	Disc
feminize_masculinize	2005	04.Amphibia	Anura	Pipidae	Xenopus	Laevis		Rev	Integrative And Comparative Biology	Bio	10.1093/icb/45.2.321	No	No
feminize_masculinize	2004	04.Amphibia						Obs	Italian Journal Of Zoology	Bio	10.1080/11250000409356615	No	No
feminize_masculinize	2003	04.Amphibia	Anura	Bufonidae	Bufo	Andersonii		Exp	Journal Of Advanced Zoology	Bio
feminize_masculinize	2003	04.Amphibia	Urodela	Salmandridae	Pleurodeles	Waltl			Journal Of Experimental Zoology Part A-Ecological And Integrative Physiology	Disc	10.1002/jez.a.10240
feminize_masculinize	2002	04.Amphibia	Anura	Pipidae	Xenopus	Laevis		Exp	Comparative Biochemistry And Physiology B-Biochemistry & Molecular Biology	Disc	10.1016/S1096-4959(02)00162-8	No	No
feminize_masculinize	2002	04.Amphibia	Anura	Ranidae				Exp	General And Comparative Endocrinology	Disc	10.1006/gcen.2002.7781	No	No
feminize_masculinize	1999	04.Amphibia	Anura	Pipidae	Xenopus				Zoological Science	Bio	10.2108/zsj.16.335
feminize_masculinize	1999	04.Amphibia	Urodela	Salamaderidae	Pleurodeles	Waltl		Obs	Journal Of Experimental Zoology	Bio	10.1002/(SICI)1097-010X(19990101)283:1<43::AID-JEZ6>3.0.CO;2-G
feminize_masculinize	1995	04.Amphibia	Anura	Pipidae	Xenopus	Laevis		Obs	General And Comparative Endocrinology	Disc	10.1006/gcen.1995.1160
feminize_masculinize	1992	04.Amphibia	Anura	Pipidae	Xenopus	Laevis		Exp	Journal Of Comparative Physiology A-Sensory Neural And Behavioral Physiology	Disc
feminize_masculinize	1992	04.Amphibia	Anura	Hylidae	Dryophytes	Cinereus		Exp	Journal Of Comparative Physiology A-Sensory Neural And Behavioral Physiology	Disc
feminize_masculinize	1989	04.Amphibia							American Zoologist	General
feminize_masculinize	2006	04.Amphibia			Silurana	Tropicalis			Zoological Science	General
feminize_masculinize	2022	05.Mammalia	Rodentia	Muridae	Mus	Musculus		Exp	General And Comparative Endocrinology	Disc	10.1016/j.ygcen.2022.114090	No	No
feminize_masculinize	2022	05.Mammalia	Rodentia	Echimyidae	Clyomys	Laticeps		Obs	Journal Of Mammalian Evolution	Tax	10.1007/s10914-022-09625-5	Yes	No
feminize_masculinize	2021	05.Mammalia	Rodentia	Octodontidae	Octodon	Degus		Obs	Behavioral Ecology	Bio	10.1093/beheco/arab093	No	Yes
feminize_masculinize	2020	05.Mammalia	Perrissodactyla	Equidae	Equus	Caballus		NHN	Animals	General	10.3390/ani10111963	No	No
feminize_masculinize	2020	05.Mammalia	Primates	Cepidae	Sapajus	Apella		Obs	American Journal Of Primatology	Disc	10.1002/ajp.23135	Yes	No
feminize_masculinize	2020	05.Mammalia	Carnivora	Herpestidae	Suricata	Suricatta		Obs	Journal Of Animal Ecology	Disc	10.1111/1365-2656.13173	No	No
feminize_masculinize	2019	05.Mammalia	Rodentia	Creceditae	Microtus	Mandarinus		Exp	Zoological Studies	Bio	10.6620/ZS.2019.58-41	No	No
feminize_masculinize	2019	05.Mammalia	Rodentia	Octodontidae	Octodon	Degus		Rev	General And Comparative Endocrinology	Disc	10.1016/j.ygcen.2018.03.014	No	No
feminize_masculinize	2019	05.Mammalia	Rodentia	Muridae	Rattus	Norvegicus		Obs	Folia Zoologica	Bio	10.25225/fozo.060.2019	No	No
feminize_masculinize	2019	05.Mammalia	Rodentia	Nesomyidae	Cricetomys	Ansorgei		Obs	Animal Behaviour	General	10.1016/j.anbehav.2018.12.010	No	No
feminize_masculinize	2018	05.Mammalia	Rodentia	Octodontidae	Octodon	Degus		Obs	Behavioral Ecology	Disc	10.1093/beheco/ary015	No	No
feminize_masculinize	2018	05.Mammalia	Carnivora	Hyaenidae	Crocuta	Crocuta		Obs	Brain Behavior And Evolution	Disc	10.1159/000494125
feminize_masculinize	2017	05.Mammalia	Eulipotypla	Talpidae	Condylura, Parascalops, Urotrichus	Cristata, Breweri, Talpoides		Obs	Journal Of Experimental Zoology Part B-Molecular And Developmental Evolution	Disc	10.1002/jez.b.22732	No	No
feminize_masculinize	2016	05.Mammalia	Rodentia	Octodontidae	Octodon	Degus		Obs	Journal Of Animal Ecology	Bio	10.1111/1365-2656.12588	No	No
feminize_masculinize	2016	05.Mammalia	Carnivora	Herpestidae	Suricata	Suricatta			Integrative And Comparative Biology	Bio		Yes
feminize_masculinize	2015	05.Mammalia	Primates					Review	Frontiers In Zoology	Bio	10.1186/1742-9994-12-S1-S15	No	Yes
feminize_masculinize	2015	05.Mammalia	Lagomorpha	Leporidae	Oryctolagus	Cuniculus		Exp	Behavioural Processes	General	10.1016/j.beproc.2015.03.013	No	No
feminize_masculinize	2015	05.Mammalia	Primates	Hominidae				Obs	International Journal Of Primatology	Tax	10.1007/s10764-015-9814-8	No	No
feminize_masculinize	2015	05.Mammalia	Rodentia	Muridae	Meriones	Unguiculatus		Obs	Reproduction Fertility And Development	Bio	10.1071/RD13387
feminize_masculinize	2015	05.Mammalia	Rodentia	Caviidae	Cavia	Porcellus		Obs	Behaviour	General	10.1163/1568539X-00003256	No	No
feminize_masculinize	2014	05.Mammalia	Rodentia	Caviidae	Galea	Spixii		Obs	Pakistan Journal Of Zoology	Bio		No	No
feminize_masculinize	2014	05.Mammalia	Rodentia	Muridae	Mus	Musculus		Exp	General And Comparative Endocrinology	Disc	10.1016/j.ygcen.2014.06.021	No	No
feminize_masculinize	2013	05.Mammalia	Rodentia	Caviidae	Cavia	Intermedia		Nomen	Mammal Review	Tax	10.1111/mam.12004	No	No
feminize_masculinize	2013	05.Mammalia	Rodentia	Muridae	Mus	Musculus		Exp	Journal Of Comparative Neurology	Disc	10.1002/cne.23286	No	No
feminize_masculinize	2013	05.Mammalia	Carnivora	Hyaenidae	Crocuta	Crocuta		Obs	Animal Behaviour	General	10.1016/j.anbehav.2012.11.003	No	No
feminize_masculinize	2012	05.Mammalia	Rodentia	Sciuridae	Marmota	Marmota		Obs	Mammal Review	Tax	10.1111/j.1365-2907.2011.00199.x	No	No
feminize_masculinize	2012	05.Mammalia	Rodentia	Muridae	Mus	Musculus		Exp	Journal Of Comparative Neurology	Disc	10.1002/cne.23061	No	No
feminize_masculinize	2012	05.Mammalia	Chiroptera	Phyllostomidae	Lophostoma	Kalkoae		Nomen	Journal Of Mammalogy	Tax	10.1644/11-MAMM-A-217.1	Yes	No
feminize_masculinize	2012	05.Mammalia	Rodentia	Scuridae	Marmota	Flaviventris		Obs	Journal Of Animal Ecology	Bio	10.1111/j.1365-2656.2011.01888.x	No	No
feminize_masculinize	2011	05.Mammalia	Dasyuromorphia	Dasyuridae	Anthechius	Agilis		Theo	Animal Behaviour	General	10.1016/j.anbehav.2011.02.003	No	No
feminize_masculinize	2011	05.Mammalia	Carnivora	Hyaenidae	Crocuta	Crocuta		Obs	General And Comparative Endocrinology	Disc	10.1016/j.ygcen.2010.10.016	Yes	No
feminize_masculinize	2010	05.Mammalia	Rodentia	Muridae	Mus	Musculus		Obs	Journal Of Comparative Neurology	Disc	10.1002/cne.22340	No	No
feminize_masculinize	2009	05.Mammalia	Rodentia	Cricetidae	Microtus	Ochrogaster		Obs	Journal Of Comparative Neurology	Disc	10.1002/cne.22095	No	No
feminize_masculinize	2009	05.Mammalia	Primates	Cercopithecidae	Macaca	Mulatta		Obs	Journal Of The American Association For Laboratory Animal Science	Bio
feminize_masculinize	2009	05.Mammalia	Carnivora	Felidae	Felis	Catus		NHN	Experimental Animals	General	10.1538/expanim.58.41	No	No
feminize_masculinize	2008	05.Mammalia	Rodentia	Muridae				NHN	Journal Of Comparative Neurology	Disc	10.1002/cne.21859	No	No
feminize_masculinize	2008	05.Mammalia	Carnivora	Hyaenidae	Crocuta	Crocuta		Obs	General And Comparative Endocrinology	Disc	10.1016/j.ygcen.2007.08.002	No	No
feminize_masculinize	2008	05.Mammalia	Rodentia	Muridae				Exp	Reproduction Fertility And Development	General	10.1071/RD07213
feminize_masculinize	2008	05.Mammalia	Carnivora	Hyaenidae	Crocuta	Crocuta		Obs	Behavioral Ecology And Sociobiology	General	10.1007/s00265-007-0422-2	No	No
feminize_masculinize	2007	05.Mammalia	Carnivora	Hyaenidae	Crocuta	Crocuta		Obs	Behavioral Ecology	General	10.1093/beheco/arm076	No	No
feminize_masculinize	2007	05.Mammalia	Carnivora	Hyaenidae	Crocuta	Crocuta		Obs	Behaviour	General	10.1163/156853907781476418	Yes	No
feminize_masculinize	2006	05.Mammalia	Carnivora	Hyaenidae	Crocuta	Crocuta		Obs	Journal Of Comparative Neurology	Disc	10.1002/cne.21032	No	No
feminize_masculinize	2006	05.Mammalia	Didelphimorphia	Didelphidae	Monodelphis	Domestica		Obs	Acta Zoologica	Bio	10.1111/j.1463-6395.2006.00232.x	No	No
feminize_masculinize	2005	05.Mammalia	Primates	Lemuridae	Lemur	Catta		Rev	Integrative And Comparative Biology	Bio		No	No
feminize_masculinize	2005	05.Mammalia	Rodentia	Muridae				Obs	Journal Of Comparative Neurology	Disc	10.1002/cne.20558	No	No
feminize_masculinize	2005	05.Mammalia	Rodentia	Muridae	Rattus	Norvegicus		NHN	Journal Of Comparative Psychology	Bio	10.1037/0735-7036.119.2.238	No	No
feminize_masculinize	2005	05.Mammalia	Carnivora	Ursidae	Urus			Obs	Journal Of Mammalogy	Tax	10.1644/1545-1542(2005)086<0160:GOPPBI>2.0.CO;2	No	No
feminize_masculinize	2004	05.Mammalia	Primates	Cercopithecidae	Macaca	Fuscata		Obs	American Journal Of Primatology	Tax	10.1002/ajp.20088
feminize_masculinize	2004	05.Mammalia	Rodentia	Cricetidae	Microtus	Ochrogaster		Obs	Journal Of Comparative Neurology	Disc	10.1002/cne.10973	No	No
feminize_masculinize	2003	05.Mammalia	Eulipotyphla	Talpidae	Galemys	Pyrenaicus		Nomen	Acta Theriologica	Tax	10.1007/BF03192502
feminize_masculinize	2003	05.Mammalia	Primates	Hominidae	Pan	Paniscus		Obs	Behaviour	General	10.1163/156853903322149504	No	No
feminize_masculinize	2002	05.Mammalia	Rodentia	Muridae				Obs	Comparative Biochemistry And Physiology C-Toxicology & Pharmacology	Disc	10.1016/S1532-0456(02)00182-5	No	No
feminize_masculinize	2002	05.Mammalia	Carnivora	Hyaenidae	Crocuta	Crocuta		Exp	Journal Of Comparative Psychology	Bio	10.1037//0735-7036.116.4.342	No	No
feminize_masculinize	2002	05.Mammalia	Rodentia	Muridae	Mus	Musculus		Exp	Journal Of Comparative Neurology	Bio	10.1002/cne.10413	No	No
feminize_masculinize	2001	05.Mammalia	Rodentia	Muridae	Mus	Musculus		Obs	Journal Of Experimental Zoology	Bio	10.1002/jez.1072	No	No
feminize_masculinize	2001	05.Mammalia	Rodentia	Muridae				Obs	Journal Of Comparative Neurology	Bio	10.1002/cne.1101	No	No
feminize_masculinize	2000	05.Mammalia	Eulipotyphla	Taplidae	Talpa			NHN	Journal Of Experimental Zoology	Bio	10.1002/(SICI)1097-010X(20000601)286:7<745::AID-JEZ9>3.0.CO;2-F	No	No
feminize_masculinize	2000	05.Mammalia	Rodentia	Muridae	Mus	Musculus		Exp	Animal Behaviour	General	10.1006/anbe.1999.1316	No	No
feminize_masculinize	1999	05.Mammalia	Carnivora	Hyaenidae	Crocuta	Crocuta		Obs	Animal Behaviour	General	10.1006/anbe.1999.1207	No	No
feminize_masculinize	1999	05.Mammalia	Rodentia	Muridae				Exp	Animal Behaviour	General	10.1006/anbe.1998.1025
feminize_masculinize	1999	05.Mammalia	Rodentia	Cricetidae	Peromyscus	Californicus		Obs	Canadian Journal Of Zoology	Bio	10.1139/cjz-77-1-124	No	No
feminize_masculinize	1998	05.Mammalia	Rodentia	Muridae	Mus	Musculus		Obs	General And Comparative Endocrinology	Disc	10.1006/gcen.1998.7134	No	No
feminize_masculinize	1998	05.Mammalia	Rodentia	Castoridae	Castor	Canadensis		Obs	Journal Of Experimental Zoology	Bio	10.1002/(SICI)1097-010X(19980801)281:5<466::AID-JEZ11>3.0.CO;2-7	No	No
feminize_masculinize	1996	05.Mammalia	Rodentia	Muridae				Obs	Journal Of Comparative Neurology	Bio
feminize_masculinize	1996	05.Mammalia	Rodentia	Muridae				Exp	Comparative Biochemistry And Physiology C-Pharmacology Toxicology & Endocrinology	Disc	10.1016/0742-8413(96)00013-8	No	No
feminize_masculinize	1996	05.Mammalia	Rodentia	Muridae				Exp	Journal Of Comparative Psychology	General	10.1037/0735-7036.110.2.176	No	No
feminize_masculinize	1996	05.Mammalia	Rodentia	Cricetidae				Exp	Journal Of Comparative Physiology B-Biochemical Systemic And Environmental Physiology	Disc	10.1007/BF00301178
feminize_masculinize	1995	05.Mammalia	Carnivora	Hyaenidae	Crocuta	Crocuta		Obs	Revue Suisse De Zoologie	Bio
feminize_masculinize	1995	05.Mammalia	Artiodactyla	Balaenidae				NHN	Journal Of Mammalogy	Tax	10.2307/1382622	No	No
feminize_masculinize	1995	05.Mammalia	Macroscelidea	Macroscelididae				Obs	Mammal Review	Tax	10.1111/j.1365-2907.1995.tb00441.x
feminize_masculinize	1995	05.Mammalia	Rodentia	Cricetidae				Obs	Journal Of Comparative Physiology B-Biochemical Systemic And Environmental Physiology	Disc
feminize_masculinize	1994	05.Mammalia	Carnivora	Hyaenidae	Crocuta	Crocuta		Obs	Journal Of Zoology	Bio	10.1111/j.1469-7998.1994.tb04871.x
feminize_masculinize	1994	05.Mammalia	Rodentia	Muridae	Mus	Musculus			Journal Of Zoology	Bio	10.1111/j.1469-7998.1994.tb05366.x
feminize_masculinize	1994	05.Mammalia	Rodentia	Muridae	Mus	Musculus		Obs	Zoological Science	Bio
feminize_masculinize	1994	05.Mammalia	Rodentia	Muridae				Obs	Journal Of Comparative Neurology	Bio	10.1002/cne.903450404
feminize_masculinize	1994	05.Mammalia	Rodentia	Muridae	Mus	Musculus		NHN	Laboratory Animals	General	10.1258/002367794780681679	No	No
feminize_masculinize	1994	05.Mammalia	Rodentia	Muridae	Rattus	Norvegius		Obs	Journal Of Comparative Psychology	Bio	10.1037/0735-7036.108.1.68	No	No
feminize_masculinize	1993	05.Mammalia						Nomen	Journal Of Mammalogy	Tax	10.2307/1382274	No	No
feminize_masculinize	1993	05.Mammalia	Rodentia	Muridae	Mus	Musculus		Obs	Zoological Science	Bio
feminize_masculinize	1992	05.Mammalia	Rodentia	Muridae				Exp	Journal Of Comparative Neurology	Bio	10.1002/cne.903260113
feminize_masculinize	1992	05.Mammalia							Zoological Science	Bio
feminize_masculinize	1992	05.Mammalia	Rodentia	Muridae	Mus	Musculus		Obs	Behavioral Ecology And Sociobiology	General	10.1007/BF00166702	Yes	No
feminize_masculinize	1989	05.Mammalia	Artiodactyla	Bovidae	Ovis	Canadensis			Canadian Journal Of Zoology	Bio	10.1139/z89-226
feminize_masculinize	1989	05.Mammalia	Rodentia	Muridae	Mus	Musculus			American Zoologist	General
feminize_masculinize	1988	05.Mammalia	Rodentia	Muridae	Mus	Musculus			Zoological Science	Bio
feminize_masculinize	1988	05.Mammalia	Rodentia	Muridae	Mus	Musculus			Comparative Biochemistry And Physiology B-Biochemistry & Molecular Biology	Disc	10.1016/0305-0491(88)90065-X
feminize_masculinize	1987	05.Mammalia	Rodentia						Zoological Science	Bio
feminize_masculinize	1987	05.Mammalia	Primates						American Journal Of Primatology	Tax
feminize_masculinize	1986	05.Mammalia	Rodentia						Zoological Science	Bio
feminize_masculinize	1986	05.Mammalia	Rodentia						Biology Of Behaviour	General
feminize_masculinize	2018	05.Mammalia							Folia Primatologica	Tax
feminize_masculinize	1996	05.Mammalia			Crocuta	Crocuta		Obs	Journal Of Comparative Neurology	Bio	10.1002/(SICI)1096-9861(19961111)375:2<333::AID-CNE11>3.0.CO;2-W	Yes	No
feminize_masculinize	2022	06.Reptilia	Squamata	Iguanidae	Scelorpus	Undulatus		Exp	Integrative Organismal Biology	Bio	10.1093/iob/obac029	No	No
feminize_masculinize	1996	06.Reptilia	Testudines	Emydidae	Trachemys	Scripta		Exp	General And Comparative Endocrinology	Disc	10.1006/gcen.1996.0075
feminize_masculinize	1995	06.Reptilia	Testudines	Emydidae	Emys	Orbicularis		Exp	General And Comparative Endocrinology	Disc	10.1006/gcen.1995.1162
feminize_masculinize	1994	06.Reptilia	Testudines					Exp	Journal Of Experimental Zoology	Bio	10.1002/jez.1402700110
feminize_masculinize	1991	06.Reptilia	Testudines	Emydidae	Trachemys	Scripta		Exp	Journal Of Experimental Zoology	Bio	10.1002/jez.1402600117
feminize_masculinize	2021	06.Reptilia	Testudines	Cheloniidae	Chelonia	Mydas		NHN	Herpetological Conservation And Biology	Bio		No	No
feminize_masculinize	2021	06.Reptilia	Testudines	Cheloniidae	Lepidochelys	Olivacea		Obs	Animals	General	10.3390/ani11113168	No	No
feminize_masculinize	2021	06.Reptilia	Testudines	Cheloniidae	Caretta	Caretta		Nomen	Turkish Journal Of Zoology	Bio	10.3906/zoo-2104-29	No	No
feminize_masculinize	2019	06.Reptilia	Squamata	Liolaemidae	Liolaemus	Coeruleus Cei and Ortiz-Zapata, Quilmes Etheridge		NHN	Canadian Journal Of Zoology	Bio	10.1139/cjz-2018-0195	No	No
feminize_masculinize	2018	06.Reptilia	Testudines	Cheloniidae	Chelonia	Mydas		NHN	Zoological Science	Bio	10.2108/zs180003
feminize_masculinize	2018	06.Reptilia	Squamata	Eublepharidae	Coleonyx	Elegans		Exp	General And Comparative Endocrinology	Disc	10.1016/j.ygcen.2017.11.008	Yes	No
feminize_masculinize	2018	06.Reptilia	Squamata	Dipsadidae	Helicops	Infrataeniatus		NHN	Herpetological Journal	Tax
feminize_masculinize	2017	06.Reptilia	Testudines	Chelydridae	Chelydra	Serpentina		Exp	Comparative Biochemistry And Physiology A-Molecular & Integrative Physiology	General	10.1016/j.cbpa.2017.07.003	No	No
feminize_masculinize	2017	06.Reptilia	Testudines	Cheloniidae	Caretta	Caretta		Obs	Chelonian Conservation And Biology	Tax	10.2744/CCB-1241.1	No	No
feminize_masculinize	2017	06.Reptilia	Squamata	Agamidae	Pogona	Vitticeps		Exp	Zoologischer Anzeiger	General	10.1016/j.jcz.2017.11.002	No	No
feminize_masculinize	2017	06.Reptilia	Squamata	Liolaemidae	Liolaemus	Orientalis		NHN	Studies On Neotropical Fauna And Environment	Tax	10.1080/01650521.2017.1356051	No	No
feminize_masculinize	2016	06.Reptilia	Testudines	Podocnemididae	Podocnemis	Lewyana		Exp	Chelonian Conservation And Biology	Tax	10.2744/CCB-1170.1	No	No
feminize_masculinize	2016	06.Reptilia	Testudines	Cheloniidae	Chelonia	Mydas		Exp	Zoology In The Middle East	Bio	10.1080/09397140.2016.1202927
feminize_masculinize	2015	06.Reptilia	Testudines	Emydidae	Chrysemys	Picta		Exp	General And Comparative Endocrinology	Disc	10.1016/j.ygcen.2015.04.003	No	No
feminize_masculinize	2015	06.Reptilia	Crocodilia	Alligatoridae	Caiman	Latirostris		Obs	South American Journal Of Herpetology	Tax	10.2994/SAJH-D-14-00027.1
feminize_masculinize	2014	06.Reptilia	Testudines	Emydidae				Exp	General And Comparative Endocrinology	Disc	10.1016/j.ygcen.2014.06.008	No	No
feminize_masculinize	2014	06.Reptilia	Squamata	Gekkonidae	Paroedura	Picta		Exp	General And Comparative Endocrinology	Disc	10.1016/j.ygcen.2014.05.012	No	No
feminize_masculinize	2014	06.Reptilia	Crocodilia	Crocodylidae	Osteolaemus	Tetraspis		NHN	Zoo Biology	Bio	10.1002/zoo.21149	No	No
feminize_masculinize	2011	06.Reptilia	Squamata	Scincidae				Exp	Journal Of Experimental Zoology Part A-Ecological Genetics And Physiology	Disc	10.1002/jez.667	No	No
feminize_masculinize	2011	06.Reptilia	Squamata	Natricidae	Opisthotropis			Nomen	Zootaxa	Bio
feminize_masculinize	2007	06.Reptilia	Squamata	Eublepharidae	Eublepharis	Macalarius		Exp	Journal Of Herpetology	Tax	10.1670/0022-1511(2007)41[9:EIMPAA]2.0.CO;2	No	No
feminize_masculinize	2000	06.Reptilia	Squamata	Colubridae	Thamnophis	Elegans		Obs	Journal Of Herpetology	Tax	10.2307/1565231	No	No
feminize_masculinize	1997	06.Reptilia	Testudines	Cheloniidae	Lepidochelys	Olivacea		Exp	Zoological Science	Bio	10.2108/zsj.14.837	No	No
feminize_masculinize	1997	06.Reptilia	Squamata	Dactyloidae	Anolis	Carolinensis		Obs	General And Comparative Endocrinology	Disc	10.1006/gcen.1997.6914	No	No
feminize_masculinize	1995	06.Reptilia	Testudines	Cheloniidae				Exp	General And Comparative Endocrinology	Disc	10.1006/gcen.1995.1132
feminize_masculinize	2020	06.Reptilia	Testudines	Cheloniidae	Eretmochelys	Imbricata		Obs?	Amphibian & Reptile Conservation	Tax
feminize_masculinize	2019	06.Reptilia	Testudines	Chelydridae	Chelydra	Serpentina		Exp	General And Comparative Endocrinology	Disc	10.1016/j.ygcen.2019.05.003	No	No
feminize_masculinize	2019	06.Reptilia	Crocodilia	Alligatoridae	Caiman	Latirostris		Exp	Journal Of Experimental Zoology Part A-Ecological And Integrative Physiology	Disc	10.1002/jez.2265	No	No
feminize_masculinize	2006	06.Reptilia	Squamata					NHN	Journal Of Experimental Zoology Part A-Ecological And Integrative Physiology	Disc	10.1002/jez.a.317
feminize_masculinize	2006	06.Reptilia	Testudines	Emydidae	Trachemys	Scripta		Obs	Journal Of Experimental Zoology Part B-Molecular And Developmental Evolution	Disc	10.1002/jez.b.21076
feminize_masculinize	2006	06.Reptilia	Testudines	Kinosternidae				Exp	Journal Of Herpetology	Tax	10.1670/139-05N.1	No	No
feminize_masculinize	2003	06.Reptilia	Squamata	Lacertidae	Lacerta vivipara	Lacerta vivipara		Obs	Journal Of Experimental Zoology Part A-Ecological And Integrative Physiology	Bio	10.1002/jez.a.10220
feminize_masculinize	2002	06.Reptilia	Testudines	Cheloniidae				Obs	Amphibia-Reptilia	Tax	10.1163/156853802760061813	No	No
feminize_masculinize	2002	06.Reptilia	Testudines	Cheloniidae	Natator depressus	Depressus		Exp	Australian Journal Of Zoology	Bio	10.1071/ZO02014
feminize_masculinize	2001	06.Reptilia	Testudines	Cheloniidae	Emys	Orbicularis		Exp	Journal Of Experimental Zoology	Bio	10.1002/jez.1092	No	No
feminize_masculinize	2001	06.Reptilia	Squamata	Dactyloidae	Anolis	Carolinensis		Exp	General And Comparative Endocrinology	Disc	10.1006/gcen.2001.7616	No	No
feminize_masculinize	2000	06.Reptilia	Serpentes					Nomen	Tropical Zoology	Bio	10.1080/03946975.2000.10531139	No	No
feminize_masculinize	2021	06.Reptilia	Testudines	Testudinidae	Chelonoidis	Carbonarius		Exp	Chelonian Conservation And Biology	Tax	10.2744/CCB-1441.1
feminize_masculinize	2021	06.Reptilia	Testudines	Trionychidae	Pelodiscus	Sinensis		Exp	General And Comparative Endocrinology	Disc	10.1016/j.ygcen.2021.113788	No	No
feminize_masculinize	2021	06.Reptilia	Squamata	Agamidae	Pogona	Vitticeps		Obs	Journal Of Experimental Zoology Part A-Ecological And Integrative Physiology	Disc	10.1002/jez.2441	No	No
feminize_masculinize	2019	06.Reptilia	Testudines	Trionychidae	Pelodiscus	Sinensis		Exp	Reproduction Fertility And Development	Disc	10.1071/RD19045
feminize_masculinize	2018	06.Reptilia	Crocodylia	Alligatoridae	Alligator	Mississippienis		Exp	General And Comparative Endocrinology	Disc	10.1016/j.ygcen.2017.11.019	No	No
feminize_masculinize	2016	06.Reptilia	Crocodylia	Alligatoridae	Alligator	Mississippienis		Exp	General And Comparative Endocrinology	Disc	10.1016/j.ygcen.2016.07.007	No	No
feminize_masculinize	2000	06.Reptilia	Crocodylia	Alligatoridae	Alligator	Mississippienis		Obs	Journal Of Herpetology	Tax	10.2307/1565420	No	No
feminize_masculinize	1996	06.Reptilia	Crocodylia	Alligatoridae					Annales Des Sciences Naturelles-Zoologie Et Biologie Animale	Disc
feminize_masculinize	1994	06.Reptilia	Crocodylia	Alligatoridae	Alligator	Mississippienis		Obs	Journal Of Experimental Zoology	Bio	10.1002/jez.1402700109
feminize_masculinize	1997	06.Reptilia						Obs	General And Comparative Endocrinology	Disc	10.1006/gcen.1996.6860	No	No
feminize_masculinize	2018	07.Aves	Passeriformes	Pipridae	Manacus	Vitellinus		Rev	Journal Of Comparative Physiology A-Neuroethology Sensory Neural And Behavioral Physiology	Disc	10.1007/s00359-017-1215-3	No	No
feminize_masculinize	2017	07.Aves	Passeriformes	Pipridae	Manacus	Vitellinus		Exp	Animal Behaviour	Bio	10.1016/j.anbehav.2016.12.009	No	No
feminize_masculinize	2015	07.Aves	Passeriformes	Petrocidae	Petroica	Multicolor		Obs	Emu	Tax	10.1071/MU14076
feminize_masculinize	2014	07.Aves	Passeriformes	Pachycephalidae	Pachycephala	Pectoralis		Obs	Zoological Journal Of The Linnean Society	Bio	10.1111/zoj.12088	No	No
feminize_masculinize	2013	07.Aves	Galliformes	Phasianidae	Gallus	Gallus Domesticus		Exp	Animal Behaviour	General	10.1016/j.anbehav.2013.01.011	No	No
feminize_masculinize	2012	07.Aves	Psittaciformes	Psittaculidae	Melopsittacus	Undulatus		Exp	General And Comparative Endocrinology	Disc	10.1016/j.ygcen.2012.04.021	No	No
feminize_masculinize	2012	07.Aves	Passeriformes	Corvidae	Aphelocoma	Coerulescens		Obs	Journal Of Ornithology	Tax	10.1007/s10336-012-0820-8	No	No
feminize_masculinize	2011	07.Aves	Anseriformes	Anatidae	Anas	Acuta		Nomen	Journal Of Ornithology	Tax	10.1007/s10336-011-0654-9	No	No
feminize_masculinize	2011	07.Aves	Accipitriformes	Accipitridae				Obs	Bonner Zoologische Monographien	Bio
feminize_masculinize	2009	07.Aves	Galliformes	Phasianidae	Coturnix	Japonica		Obs	Journal Of Experimental Zoology Part A-Ecological And Integrative Physiology	Disc	10.1002/jez.464
feminize_masculinize	2008	07.Aves	Passeriformes	Estrididae	Taeniopygia	Castanotis		Obs	General And Comparative Endocrinology	Disc	10.1016/j.ygcen.2008.01.001	No	No
feminize_masculinize	2008	07.Aves	Psittaciformes	Psitticidae				NHN	Revista Brasileira De Ornitologia	Tax
feminize_masculinize	2007	07.Aves	Passeriformes					Obs	Journal Of Comparative Neurology	Disc	10.1002/cne.21335	No	No
feminize_masculinize	2007	07.Aves	Passeriformes	Estrididae	Taeniopygia	Castanotis		Obs	General And Comparative Endocrinology	Disc	10.1016/j.ygcen.2006.07.001	No	No
feminize_masculinize	2005	07.Aves	Cuculiformes	Cuculidae	Centropus	Grillii		Obs	Journal Of Ornithology	Tax	10.1007/s10336-005-0004-x	Yes	No
feminize_masculinize	2004	07.Aves	Anseriformes	Anatidae	Anas	Acuta		Obs	General And Comparative Endocrinology	Disc	10.1016/j.ygcen.2004.02.015	No	No
feminize_masculinize	2004	07.Aves	Passeriformes	Estrildidae	Taeniopygia	castanotis		Obs	Journal Of Comparative Neurology	Bio	10.1002/cne.11033	No	No
feminize_masculinize	2004	07.Aves	Passeriformes	Estrildidae	Taeniopygia	castanotis		Rev	Behavioral Neurobiology Of Birdsong	Tax	10.1196/annals.1298.015	No	No
feminize_masculinize	2003	07.Aves	Passeriformes	Estrildidae	Taeniopygia	castanotis		Obs	Journal Of Comparative Neurology	Bio	10.1002/cne.10936	No	No
feminize_masculinize	2001	07.Aves	Galliformes	Phasianidae				Exp	Journal Of Experimental Zoology	Bio	10.1002/jez.1123
feminize_masculinize	2000	07.Aves	Passeriformes	Estrildidae	Taeniopygia	Castanotis		Obs	Journal Of Comparative Neurology	Bio		No	No
feminize_masculinize	1999	07.Aves	Passeriformes	Estrildidae	Taeniopygia	Castanotis		Obs	General And Comparative Endocrinology	Disc	10.1006/gcen.1999.7318	No	No
feminize_masculinize	1998	07.Aves	Galliformes	Phasianidae	Gallus	Gallus Domesticus		Exp	General And Comparative Endocrinology	Disc	10.1006/gcen.1998.7121	No	No
feminize_masculinize	1997	07.Aves	Passeriformes	Estrildidae	Taeniopygia	Castanotis		Exp	General And Comparative Endocrinology	Disc	10.1006/gcen.1997.6946
feminize_masculinize	1995	07.Aves	Passeriformes	Estrildidae	Taeniopygia	Castanotis		Obs	Journal Of Comparative Neurology	Bio	10.1002/cne.903600113
feminize_masculinize	1994	07.Aves	Passeriformes	Estrildidae	Taeniopygia	Guttata		Exp	Behaviour	General	10.1163/156853994X00451	No	No
feminize_masculinize	1993	07.Aves	Passeriformes	Estrildidae	Taeniopygia	Castanotis		Exp	Brain Behavior And Evolution	General	10.1159/000114157
feminize_masculinize	1990	07.Aves	Passeriformes	Estrildidae	Taeniopygia	Castanotis			General And Comparative Endocrinology	Disc	10.1016/0016-6480(90)90147-E
feminize_masculinize	1987	07.Aves	Galliformes	Phasianidae	Gallus	Gallus Domesticus			General And Comparative Endocrinology	Disc	10.1016/0016-6480(87)90031-1
feminize_masculinize	1982	07.Aves	Galliformes	Phasianidae	Gallus	Gallus Domesticus			General And Comparative Endocrinology	Disc	10.1016/0016-6480(82)90164-2
feminize_masculinize	2017	07.Aves							Avian Reproduction: From Behavior To Molecules		10.1007/978-981-10-3975-1_2
feminize_masculinize	2020	08.Heterotardigrada	Echiniscoidea	Echiniscidae	Echiniscus	Masculinus		Nomen	Zoosystematics And Evolution	Disc	10.3897/zse.96.49989	No	No
feminize_masculinize	2018	09.Arachnida	Araneae	Gnaphosidae	Synaphosus Ovtsharenko	Jaegeri, Lehtineni, Dubius		Nomen	Zootaxa	Bio	10.11646/zootaxa.4374.2.4
feminize_masculinize	2013	09.Arachnida	Araneae	Salticidae				Nomen	African Invertebrates	Tax		No	No
feminize_masculinize	2009	09.Arachnida	Araneae	Agelenidae	Tegenaria			Nomen	Zootaxa	Bio	10.11646/zootaxa.2068.1.3	No	No
feminize_masculinize	2006	09.Arachnida	Pseudoscorpiones	Chernetidae	Cordylochernes	Scorpioides		Obs	Journal Of Invertebrate Pathology	Tax	10.1016/j.jip.2006.02.004	No	No
feminize_masculinize	2002	09.Arachnida	Araneae	Gnaphosidae				Nomen	Revue Suisse De Zoologie	Bio	10.5962/bhl.part.79611	No	No
feminize_masculinize	2019	10.Insecta	Staphylinidae	Scydmaeninae	Veraphis	Loebli, mutsuensis, aomoriensis, sakaii		Nomen	Zootaxa	Bio	10.11646/zootaxa.4701.1.4
feminize_masculinize	2007	10.Insecta	Staphylinidae					Nomen	Revue Suisse De Zoologie	Bio	10.5962/bhl.part.80415	No	No
feminize_masculinize	2022	10.Insecta	Diptera	Drosophildae	Drosophila	Melanogaster		Exp	Behavioral Ecology And Sociobiology	Bio	10.1007/s00265-022-03231-4	No	No
feminize_masculinize	2019	10.Insecta	Odonata	Coenagrionidae	Agriocnemis	Minima		Obs	Zootaxa	Bio	10.11646/zootaxa.4711.3.9
feminize_masculinize	2019	10.Insecta	Orthoptera	Gryllidae	Teleogryllus	Oceanicus		Exp	Animal Behaviour	Bio	10.1016/j.anbehav.2019.08.017	No	No
feminize_masculinize	2019	10.Insecta	Lepidoptera	Arctiinae	Amerilla	Femina, mulleri, roseomarginata		Nomen	Zootaxa	Bio	10.11646/zootaxa.4674.2.8
feminize_masculinize	2018	10.Insecta	Lepidoptera	Gelechiidae	Megaeraspedus	Multiple		Nomen	Zookeys	Bio	10.3897/zookeys.800.26292	No	No
feminize_masculinize	2018	10.Insecta	Coleoptera	Dytiscidae	Copelatus	Multiple			Spixiana	Bio
feminize_masculinize	2017	10.Insecta	Hempitera	Membracidae				Nomen	Zootaxa	Bio	10.11646/zootaxa.4365.1.7	No	No
feminize_masculinize	2017	10.Insecta	Diptera	Clusiidae				Nomen	Zootaxa	Bio	10.11646/zootaxa.4333.1.1
feminize_masculinize	2017	10.Insecta	Diptera	Drosophildae	Drosophila	Melanogaster		Obs	Journal Of Insect Physiology	Tax	10.1016/j.jinsphys.2017.01.005	No	No
feminize_masculinize	2016	10.Insecta	Coleoptera	Tenebrionidae	Odocnemis Allard			Nomen	Zootaxa	Bio	10.11646/zootaxa.4202.1.1
feminize_masculinize	2016	10.Insecta	Coleoptera	Staphylinidae	Afroeudesis			Nomen	Zootaxa	Bio	10.11646/zootaxa.4173.2.7
feminize_masculinize	2016	10.Insecta	Coleoptera	Chrysomelidae	Callosobruchus	Chinensis		Obs	Animal Behaviour	Bio	10.1016/j.anbehav.2016.07.004	No	No
feminize_masculinize	2016	10.Insecta	Diptera	Ceratopogonidae	Culicoides	Circumscriptus		NHN	Journal Of Invertebrate Pathology	Bio	10.1016/j.jip.2016.01.008	No	No
feminize_masculinize	2015	10.Insecta	Diptera	Mycetophilidae	Manota			Nomen	Zootaxa	Bio
feminize_masculinize	2015	10.Insecta	Coleoptera	Noteridae	Notomicrus			Nomen	Zootaxa	Bio
feminize_masculinize	2015	10.Insecta	Coleoptera	Hydraenidae	Limnebius			Nomen	Zootaxa	Bio	10.11646/zootaxa.3948.1.3
feminize_masculinize	2013	10.Insecta	Hymeoptera	Stenetriidae	Hansenium			Nomen	Zootaxa	Bio	10.11646/zootaxa.3664.4.3	No	No
feminize_masculinize	2011	10.Insecta	Orthroptera	Tettigoniidae				Obs	Journal Of Zoological Systematics And Evolutionary Research	Disc	10.1111/j.1439-0469.2010.00588.x	No	No
feminize_masculinize	2011	10.Insecta	Hymenoptera	Andrenidae				Obs	Ethology Ecology & Evolution	Bio	10.1080/03949370.2011.554880	No	No
feminize_masculinize	2010	10.Insecta	Hempitera	Cicadellidae				Nomen	Studies On Neotropical Fauna And Environment	Tax	10.1080/01650521.2010.485734
feminize_masculinize	2009	10.Insecta	Coleoptera	Anthicidae	Chileanthicus Werner			Nomen	Zootaxa	Bio
feminize_masculinize	2009	10.Insecta	Hymenoptera	Tenthredinidae				Nomen	Zootaxa	Bio
feminize_masculinize	2008	10.Insecta	Hymenoptera	Mutillidae				Nomen	Zootaxa	Bio
feminize_masculinize	2008	10.Insecta	Diptera	Simuliidae				Obs	Canadian Journal Of Zoology	Bio	10.1139/Z08-105	No	No
feminize_masculinize	2008	10.Insecta	Hymenoptera	Scelionidae				Nomen	American Museum Novitates	General	10.1206/578.1	No	No
feminize_masculinize	2007	10.Insecta	Coloptera	Scarabaeidae				Exp	Journal Of Experimental Zoology Part B-Molecular And Developmental Evolution	Disc	10.1002/jez.b.21165
feminize_masculinize	2007	10.Insecta	Diptera	Hybotidae				Nomen	Zootaxa	Bio
feminize_masculinize	2007	10.Insecta	Odonata					Nomen	Pacific Science	General	10.2984/1534-6188(2007)61[267:OOYWCI]2.0.CO;2	No	No
feminize_masculinize	2006	10.Insecta	Diptera	Clusiidae				Nomen	Zootaxa	Bio
feminize_masculinize	2006	10.Insecta	Plecoptera	Gripopterygidae				Nomen	Zootaxa	Bio	10.11646/zootaxa.1140.1.3
feminize_masculinize	2005	10.Insecta	Coleoptera	Lampyridae	Lampyris	Noctiluca		NHN	General And Comparative Endocrinology	Disc	10.1016/j.ygcen.2005.02.025	No	No
feminize_masculinize	2003	10.Insecta	Diptera	Drosophildae	Drosophila	Melanogaster		Obs	Behavioural Processes	General	10.1016/S0376-6357(03)00136-0	No	No
feminize_masculinize	2001	10.Insecta	Lepidoptera	Bombycidae	Bombyx	Mori		Obs	Comparative Biochemistry And Physiology B-Biochemistry & Molecular Biology	Disc	10.1016/S1096-4959(00)00304-3	No	No
feminize_masculinize	2018	10.Insecta							Zootaxa		10.11646/zootaxa.4461.3.8
feminize_masculinize	1998	11.Copepoda	Calanoida	Diaptomidae	Leptodiaptomus	Minutus		NHN	Canadian Journal Of Zoology-Revue Canadienne De Zoologie	Bio	10.1139/cjz-76-6-1188
feminize_masculinize	2021	12.Malacostraca	Amphipoda	Caprellidae	Paraliropus	Paraliropus		Obs	Records Of The Australian Museum	General	10.3853/j.2201-4349.73.2021.1735	No	No
feminize_masculinize	2020	12.Malacostraca	Decapoda	Atyidae	Caridina	Sinanensis		Nomen	Zookeys	Bio	10.3897/zookeys.1008.54190	No	No
feminize_masculinize	2022	12.Malacostraca	Isopoda	Janridae	Caecijaera	Ciliata		Nomen	Zootaxa	Bio	10.11646/zootaxa.5178.6.2	No	No
feminize_masculinize	2022	12.Malacostraca	Decapoda	Atyidae	Caridina	Stellata		Nomen	Zookeys	Bio	10.3897/zookeys.1104.81836	No	No
feminize_masculinize	2022	12.Malacostraca	Decapoda	Axiidae	Guyanacaris	Keralam		Obs	Zootaxa	Bio	10.11646/zootaxa.5093.2.4	No	No
feminize_masculinize	2022	12.Malacostraca	Decapoda	Parastacidae	Cherax	Quadricarinatus		Exp	General And Comparative Endocrinology	Disc	10.1016/j.ygcen.2021.113961	No	No
feminize_masculinize	2022	12.Malacostraca						Obs	Turkish Journal Of Zoology		10.3906/zoo-2202-17	No	No
feminize_masculinize	2021	12.Malacostraca	Mysida	Mysidae	Pseudomma	Kryotroglodytum		Nomen	Zookeys	Bio	10.3897/zookeys.1079.76412	Yes	No
feminize_masculinize	2021	12.Malacostraca	Decapoda	Alpheidae	Alpheus	Carlae		Obs	Zoological Studies	Bio	10.6620/ZS.2021.60-62	No	No
feminize_masculinize	2021	12.Malacostraca	Decapoda	Varunidae	Ptychognathus	Ishii		Obs	Zoological Science	Bio	10.2108/zs210049
feminize_masculinize	2021	12.Malacostraca	Decapoda	Palaemonidae	Macrobrachium	Tenellum		Obs	Journal Of Crustacean Biology	Tax	10.1093/jcbiol/ruab047
feminize_masculinize	2021	12.Malacostraca	Decapoda	Thoridae	Thor	Dicaprio, Amboinensis		Nomen	Zootaxa	Bio	10.11646/zootaxa.5039.4.3	Yes	No
feminize_masculinize	2021	12.Malacostraca	Decapoda	Palaemonidae	Macrobrachium	Ramae		Obs	Zootaxa	Bio	10.11646/zootaxa.4952.3.6
feminize_masculinize	2021	12.Malacostraca	Decapoda	Atyidae	Caridina	Incolor		Nomen	Zookeys	Bio	10.3897/zookeys.1028.63822	No	No
feminize_masculinize	2021	12.Malacostraca	Decapoda	Lysmatidae	Lysmata	Vittata		Obs	General And Comparative Endocrinology	Disc	10.1016/j.ygcen.2020.113706	No	No
feminize_masculinize	2020	12.Malacostraca	Isopoda	Asellidae	Bragasellus			Nomen	Zootaxa	Bio	10.11646/zootaxa.4861.2.6
feminize_masculinize	2020	12.Malacostraca	Decapoda	Caridae	Pachelpheus	Pachyacanthus		Nomen	Zootaxa	Bio	10.11646/zootaxa.4731.1.5
feminize_masculinize	2019	12.Malacostraca	Decapoda	Atyidae	Neocaridina	Davidi		Exp	Canadian Journal Of Zoology	Bio	10.1139/cjz-2018-0284	No	No
feminize_masculinize	2019	12.Malacostraca	Isopoda	Anthuridae	Stygocyathura	Taitii		Nomen	Tropical Zoology	Bio	10.1080/03946975.2019.1641667
feminize_masculinize	2019	12.Malacostraca	Decapoda	Parastacidae	Cherax	Quadricarinatus		Obs	Comparative Biochemistry And Physiology B-Biochemistry & Molecular Biology	General	10.1016/j.cbpb.2019.05.002	No	No
feminize_masculinize	2019	12.Malacostraca	Decapoda	Callianassidae	Neocallichirus			Nomen	Zootaxa	Bio	10.11646/zootaxa.4604.3.4
feminize_masculinize	2019	12.Malacostraca	Isopoda	Janiridae	Caecianiropsis	Goseongensis		Nomen	Zookeys	Bio	10.3897/zookeys.832.30241	No	No
feminize_masculinize	2019	12.Malacostraca	Isopoda	Armadillidiidae	Armadillidium	Vulgare		Obs	General And Comparative Endocrinology	Disc	10.1016/j.ygcen.2018.11.006	No	No
feminize_masculinize	2018	12.Malacostraca	Amphipoda	Talitradae	Talitriator Methuen	Talitriator Methuen		Nomen	Zootaxa	Bio	10.11646/zootaxa.4483.1.8
feminize_masculinize	2018	12.Malacostraca	Decapoda	Hippolytidae	Hippolyte	Inermis		Obs	Zoomorphology	Bio	10.1007/s00435-018-0405-z	No	No
feminize_masculinize	2018	12.Malacostraca	Isopoda	Stenasellidae	Stenasellus	Dollfus		Nomen	Zookeys	Bio	10.3897/zookeys.766.23239	No	No
feminize_masculinize	2018	12.Malacostraca	Decapoda	Palaemonidae	Macrobrachium	Amazonicum, jelskii		Obs	Invertebrate Reproduction & Development	Tax	10.1080/07924259.2018.1505668	No	No
feminize_masculinize	2018	12.Malacostraca	Decapoda	Palaemonidae	Nematopalaemon	Schmitti		Obs	Invertebrate Reproduction & Development	Tax	10.1080/07924259.2017.1398190	No	No
feminize_masculinize	2017	12.Malacostraca	Decapoda	Palaemonidae	Periclimenes	Brevicarpalis		Obs	Journal Of Crustacean Biology	Tax	10.1093/jcbiol/rux028	No	No
feminize_masculinize	2017	12.Malacostraca	Decapoda	Astacidae	Astacus	Leptodactylus		Exp	Invertebrate Reproduction & Development	Tax	10.1080/07924259.2017.1340353
feminize_masculinize	2016	12.Malacostraca	Decapoda	Palinuridae	Sagmariasus	Verreauxi		Rev	Integrative And Comparative Biology	Bio		Yes	No
feminize_masculinize	2015	12.Malacostraca	Decapoda	Cambaridae	Marmorkrebs Procambarus fallax f.	Virginalis		Exp	Zoological Science	Bio	10.2108/zs150028	No	No
feminize_masculinize	2015	12.Malacostraca	Decapoda	Palinuridae	Sagmariasus	Verreauxi		NHN	General And Comparative Endocrinology	Disc	10.1016/j.ygcen.2014.08.018	No	No
feminize_masculinize	2015	12.Malacostraca	Decapoda	Palinuridae	Sagmariasus, Jasus	Verreauxi, Edwardsii		Obs	General And Comparative Endocrinology	Disc	10.1016/j.ygcen.2014.06.027	No	No
feminize_masculinize	2015	12.Malacostraca	Isopoda	Hypametopidae				Nomen	Journal Of Crustacean Biology	Tax	10.1163/1937240X-00002333	No	No
feminize_masculinize	2015	12.Malacostraca	Isopoda	Cirolanidae	Atarbolana	Makranensis		Nomen	Zookeys	Bio	10.3897/zookeys.522.6056	No	No
feminize_masculinize	2014	12.Malacostraca	Decapoda	Stenopodidae	Stenopus	Hispidus		Obs	Invertebrate Biology	Tax	10.1111/ivb.12067	No	No
feminize_masculinize	2014	12.Malacostraca	Isopoda	Sphaeromatidae	Heterodina	Qeshmensis		Nomen	Zootaxa	Bio	10.11646/zootaxa.3887.4.7
feminize_masculinize	2014	12.Malacostraca	Decapoda	Palaemonidae	Palaemon	Carteri		Nomen	Zookeys	Bio	10.3897/zookeys.457.6771	No	No
feminize_masculinize	2014	12.Malacostraca	Isopoda	Cymothoidae	Ceratothoa Dana			Nomen	Zookeys	Bio	10.3897/zookeys.400.6878	No	No
feminize_masculinize	2013	12.Malacostraca	Decapoda	Palaemonidae	Macrobrachium	Nipponense		Obs	General And Comparative Endocrinology	Bio	10.1016/j.ygcen.2013.01.018	No	No
feminize_masculinize	2013	12.Malacostraca	Amphipoda	Gammidae	Gammarus	Duebeni		Obs	Journal Of Invertebrate Pathology	Tax	10.1016/j.jip.2012.11.008	No	No
feminize_masculinize	2013	12.Malacostraca	Decapoda	Atyidae	Micratya			Nomen	Zootaxa	Bio	10.11646/zootaxa.3608.5.4
feminize_masculinize	2012	12.Malacostraca	Decapoda	Atyidae	Potimirim			Nomen	Journal Of Crustacean Biology	Tax	10.1163/193724012X635322	No	No
feminize_masculinize	2012	12.Malacostraca	Decapoda	Penaeidae	Fenneropenaeus	Chinensis		Obs	General And Comparative Endocrinology	Disc	10.1016/j.ygcen.2012.04.010	No	No
feminize_masculinize	2012	12.Malacostraca	Decapoda	Cambaridae	Procambarus	Virginalis		NHN	Journal Of Crustacean Biology	Tax	10.1163/193724012X629031	No	No
feminize_masculinize	2012	12.Malacostraca	Decapoda	Barbouriidae	Parhippolyte	Misticia		Obs	Journal Of Crustacean Biology	Tax	10.1163/193724012X626520	No	No
feminize_masculinize	2012	12.Malacostraca	Decapoda	Atyidae				Nomen	Zootaxa	Bio	10.11646/zootaxa.3162.1.2
feminize_masculinize	2011	12.Malacostraca	Decapoda	Parastacidae	Cherax	Quadricarinatus		Obs	General And Comparative Endocrinology	Disc	10.1016/j.ygcen.2011.08.023	No	No
feminize_masculinize	2011	12.Malacostraca	Decapoda	Portunidae	Callinectes	Sapidus		NHN	General And Comparative Endocrinology	Disc	10.1016/j.ygcen.2011.04.017	No	No
feminize_masculinize	2011	12.Malacostraca	Isopoda	Gnathiidae	Elaphognathia	Discolor		Obs	Zoological Science	Bio	10.2108/zsj.28.587
feminize_masculinize	2011	12.Malacostraca	Isopoda	Cirolanidae				Nomen	Zootaxa	Bio	10.11646/zootaxa.2930.1.3
feminize_masculinize	2011	12.Malacostraca	Isopoda	Oniscidea				NHN	Italian Journal Of Zoology	Bio	10.1080/11250003.2010.544333	No	No
feminize_masculinize	2010	12.Malacostraca	Decapoda	Cancridae				NHN	Journal Of Crustacean Biology	Tax	10.1651/09-3270.1	No	No
feminize_masculinize	2010	12.Malacostraca	Decapoda	Palaemonidae	Cryphiops			Nomen	Zootaxa	Bio	10.11646/zootaxa.2427.1.5
feminize_masculinize	2010	12.Malacostraca	Isopoda	Ligiidae	Ligia			Nomen	Organisms Diversity & Evolution	Bio	10.1007/s13127-010-0003-5
feminize_masculinize	2010	12.Malacostraca	Decapoda	Atyidae	Atydine			Nomen	Zootaxa	Bio
feminize_masculinize	2010	12.Malacostraca	Decapoda	Glyphocrangonidae	Glyphocrangonidae			Nomen	Zootaxa	Bio
feminize_masculinize	2009	12.Malacostraca	Decapoda	Lysmatidae	Exhippolysmata	Oplophoroides		NHN	Journal Of Crustacean Biology	Tax	10.1651/08.3015.1	No	No
feminize_masculinize	2009	12.Malacostraca	Isopoda					Obs	Zoological Science	Bio	10.2108/zsj.26.171
feminize_masculinize	2008	12.Malacostraca	Decapoda	Hippolytidae	Hippolyte	Inermis		Review	Invertebrate Reproduction & Development	Tax	10.1080/07924259.2008.9652276
feminize_masculinize	2008	12.Malacostraca	Decapoda	Caridea	Synalpheus	Paraneptunus		NHN	Invertebrate Reproduction & Development	Tax	10.1080/07924259.2008.9652255
feminize_masculinize	2008	12.Malacostraca	Decapoda	Palaemoniidae	Periclimenaeus			Nomen	Journal Of Crustacean Biology	Tax	10.1651/07-2852R.1	No	No
feminize_masculinize	2008	12.Malacostraca	Decapoda	Lysmatidae	Lysmata			Obs	Invertebrate Biology	Tax	10.1111/j.1744-7410.2007.00122.x	No	No
feminize_masculinize	2008	12.Malacostraca	Decapoda	Benthesicymidae	Altelatipes falkenhaugae			Nomen	Zoosystema	General
feminize_masculinize	2008	12.Malacostraca	Amphipoda	Gammaridae	Gammarus	Minus		Obs	Zoology	General	10.1016/j.zool.2007.10.003	No	No
feminize_masculinize	2008	12.Malacostraca	Amphipoda	Corophiidae				Obs	Invertebrate Biology	Tax	10.1111/j.1744-7410.2008.00136.x	No	No
feminize_masculinize	2007	12.Malacostraca	Decapoda	Anomura				NHN	Animal Biology	Bio	10.1163/157075607781753047	No	No
feminize_masculinize	2006	12.Malacostraca	Isopoda	Cymothoidae				Nomen	Zootaxa	Bio
feminize_masculinize	2006	12.Malacostraca	Isopoda	Cirolanidae				Nomen	Records Of The Australian Museum	General	10.3853/j.0067-1975.58.2006.1469	No	No
feminize_masculinize	2006	12.Malacostraca	Isopoda	Gnathiidae				Nomen	Zootaxa	Bio
feminize_masculinize	2006	12.Malacostraca	Isopoda	Tainisopidae				Nomen	Zootaxa	Bio
feminize_masculinize	2005	12.Malacostraca	Decapoda	Palaemonidae	Macrobrachium	Hainaivense		Obs	Journal Of Crustacean Biology	Tax	10.1651/C-2541	No	No
feminize_masculinize	2005	12.Malacostraca	Decapoda	Lysmatidae	Lysmata			NHN	Invertebrate Reproduction & Development	Tax	10.1080/07924259.2005.9652142
feminize_masculinize	2005	12.Malacostraca	Isopoda	Sphaeromatidea				Nomen	Zootaxa	Bio
feminize_masculinize	2004	12.Malacostraca	Decapoda	Caridea				Nomen	Journal Of Natural History	General	10.1080/0022293031000156312	No	No
feminize_masculinize	2004	12.Malacostraca	Decapoda	Palaemonidae	Macrobrachium	Rosenbergii		Obs	Zoological Science	General	10.2108/zsj.21.621	No	No
feminize_masculinize	2004	12.Malacostraca	Isopoda	Porcellionidae	Porcellio	Scaber		Obs	General And Comparative Endocrinology	Disc	10.1016/j.ygcen.2004.01.015	No	No
feminize_masculinize	2004	12.Malacostraca	Decapoda	Hippolytidae				Obs	Journal Of Crustacean Biology	Tax	10.1651/C-2426	No	No
feminize_masculinize	2003	12.Malacostraca	Decapoda	Parastacidae	Cherax	Quadricarinatus		Obs	Behaviour	General	10.1163/156853903322149487	No	No
feminize_masculinize	2003	12.Malacostraca	Isopoda					Obs	Belgian Journal Of Zoology	Bio
feminize_masculinize	2002	12.Malacostraca	Decapoda	Aristeidae				NHN	Journal Of Crustacean Biology	Tax	10.1651/0278-0372(2002)022[0784:TGOMSS]2.0.CO;2	No	No
feminize_masculinize	2002	12.Malacostraca	Decapoda	Palaemondiae	Macrobrachium nipponense	Nipponense		Obs	Invertebrate Reproduction & Development	Tax	10.1080/07924259.2002.9652507
feminize_masculinize	2002	12.Malacostraca	Decapoda	Parastacidae	Cherax	Quadricarinatus		Obs	Invertebrate Reproduction & Development	Tax	10.1080/07924259.2002.9652732
feminize_masculinize	2002	12.Malacostraca	Decapoda	Parastacidae	Samastacus	Spinifrons		Nomen	Journal Of Crustacean Biology	Tax	10.1651/0278-0372(2002)022[0377:NROIIT]2.0.CO;2	No	No
feminize_masculinize	2001	12.Malacostraca	Decapoda					Obs	American Zoologist	General	10.1668/0003-1569(2001)041[0477:TCAAHI]2.0.CO;2	No	No
feminize_masculinize	2001	12.Malacostraca	Amphipoda	Gammaridae	Gammarus	Duebeni		Obs	Animal Behaviour	General	10.1006/anbe.2000.1644	No	No
feminize_masculinize	2001	12.Malacostraca	Decapoda	Parastacidae	Cherax	Quadricarinatus		Obs	General And Comparative Endocrinology	Disc	10.1006/gcen.2001.7607	No	No
feminize_masculinize	2000	12.Malacostraca	Decapoda	Atyidae				Nomen	Raffles Bulletin Of Zoology	Bio
feminize_masculinize	1999	12.Malacostraca	Decapoda	Armadillidiidae	Armadillidium	Vulgare		Exp	General And Comparative Endocrinology	Disc	10.1006/gcen.1999.7324	No	No
feminize_masculinize	1999	12.Malacostraca	Decapoda	Parastacidae	Cherax	Quadricarinatus		Obs	Journal Of Experimental Zoology	Bio	10.1002/(SICI)1097-010X(19990215)283:3<286::AID-JEZ6>3.3.CO;2-I	No	No
feminize_masculinize	1999	12.Malacostraca	Isopoda	Asellota				NHN	Invertebrate Taxonomy	Tax	10.1071/IT96038
feminize_masculinize	1998	12.Malacostraca	Decapoda	Palaemonidae				Exp		Tax	10.2307/1549156	No	No
feminize_masculinize	1997	12.Malacostraca	Decapoda	Hippolytidae				Exp	General And Comparative Endocrinology	Disc	10.1006/gcen.1997.6993	No	No
feminize_masculinize	1997	12.Malacostraca	Isopoda	Armadillidiidae	Armadillidium	Vulgare		Nomen	Journal Of Crustacean Biology	Tax	10.2307/1549376	No	No
feminize_masculinize	1997	12.Malacostraca	Isopoda					Exp	Journal Of Experimental Zoology	Bio	10.1002/(SICI)1097-010X(19970815)278:6<405::AID-JEZ8>3.0.CO;2-S	Yes	No
feminize_masculinize	1997	12.Malacostraca	Decapoda	Pandalidae	Pandulus	Borealis		Obs	Zoologichesky Zhurnal
feminize_masculinize	1996	12.Malacostraca	Decapoda	Cambaridae	Procambarus	Clarkii		Exp	Journal Of Crustacean Biology	Tax	10.2307/1548879	No	No
feminize_masculinize	1996	12.Malacostraca	Isopoda	Sphaeromatidae				Obs	Zoological Science	Bio	10.2108/zsj.13.325
feminize_masculinize	1996	12.Malacostraca	Decapoda					Obs	Invertebrate Reproduction & Development	Tax	10.1080/07924259.1996.9672511
feminize_masculinize	1995	12.Malacostraca	Decapoda					Obs	Journal Of Crustacean Biology	Tax	10.2307/1548815	No	No
feminize_masculinize	1995	12.Malacostraca						Nomen	Journal Of Crustacean Biology	Tax	10.2307/1548962	No	No
feminize_masculinize	1995	12.Malacostraca	Decapoda					NHN	Journal Of Crustacean Biology	Tax	10.2307/1548956	No	No
feminize_masculinize	1995	12.Malacostraca	Isopoda	Cymothoidae				Obs	Australian Journal Of Zoology	Bio	10.1071/ZO9950271
feminize_masculinize	1994	12.Malacostraca	Amphipoda	Gammaridae	Gammarus	Duebeni		Obs	Invertebrate Reproduction & Development	Tax	10.1080/07924259.1994.9672378
feminize_masculinize	1994	12.Malacostraca	Decapoda	Grapsidae				Obs	Invertebrate Reproduction & Development	Tax	10.1080/07924259.1994.9672377
feminize_masculinize	1994	12.Malacostraca	Isopoda	Cirolanidae				NHN	Journal Of Crustacean Biology	Tax	10.2307/1549056	No	No
feminize_masculinize	1993	12.Malacostraca	Amphipoda	Gammaridae	Gammarus	Duebeni		Obs	Journal Of Zoology	Bio	10.1111/j.1469-7998.1993.tb01926.x
feminize_masculinize	1993	12.Malacostraca	Isopoda					Obs	American Zoologist	General		No	No
feminize_masculinize	1992	12.Malacostraca	Isopoda	Armadillidiidae	Armadillidium	Vulgare		Obs	Invertebrate Reproduction & Development	Tax	10.1080/07924259.1992.9672236
feminize_masculinize	1992	12.Malacostraca	Mysida	Mycidae	Neomysis	Integer		NHN	Journal Of Zoology	Bio	10.1111/j.1469-7998.1992.tb07501.x
feminize_masculinize	1991	12.Malacostraca	Decapoda					Obs	Journal Of Crustacean Biology	Tax	10.2307/1548526	No	No
feminize_masculinize	1991	12.Malacostraca	Isopoda	Cirolanidae				NHN	Journal Of Crustacean Biology	Tax	10.2307/1548464	No	No
feminize_masculinize	1987	12.Malacostraca	Decapoda	Cambaridae	Procambarus	Clarkii			International Journal Of Invertebrate Reproduction And Development	Tax	10.1080/01688170.1987.10510268
feminize_masculinize	1985	12.Malacostraca	Isopoda						Zoological Science	Bio
feminize_masculinize	1983	12.Malacostraca	Isopoda						Annotationes Zoologicae Japonenses
feminize_masculinize	1983	12.Malacostraca	Isopoda						General And Comparative Endocrinology	Disc	10.1016/0016-6480(83)90007-2
feminize_masculinize	1981	12.Malacostraca	Isopoda						Archives De Zoologie Experimentale Et Generale	Bio
feminize_masculinize	1981	12.Malacostraca	Isopoda						Archives De Zoologie Experimentale Et Generale	Bio
feminize_masculinize	1980	12.Malacostraca	Decapoda						Bulletin De La Societe Zoologique De France	Bio
feminize_masculinize	1980	12.Malacostraca	Isopoda	Oniscoidea					International Journal Of Invertebrate Reproduction	Tax
feminize_masculinize	1980	12.Malacostraca	Decapoda	Palaemonidae					General And Comparative Endocrinology	Disc	10.1016/0016-6480(80)90048-9
feminize_masculinize	1980	12.Malacostraca	Decapoda	Palaemonidae					General And Comparative Endocrinology	Disc	10.1016/0016-6480(80)90049-0
feminize_masculinize	2021	15.Diplopoda	Polydesmida	Paradoxosomatidae	Delarthrum	Anomalan		Nomen	Zootaxa	Bio	10.11646/zootaxa.5068.4.2	No	No
feminize_masculinize	2016	15.Diplopoda	Chordeumatida	Anthroleucosomatidae				Nomen	Zootaxa	Bio	10.11646/zootaxa.4211.1.1
feminize_masculinize	2006	16.Chromadorea	Tylenchida	Hoplolamidae	Hoplotylus	Femina		Nomen	Nematropica	Tax
feminize_masculinize	2021	17.Enoplea	Dorylaimida	Aporcelaimidae	Aporcella	Femina		Nomen	Journal Of Helminthology	Disc	10.1017/S0022149X20001042	No	No
feminize_masculinize	2017	18.Polychaeta	Sabellida	Surpurlidae	Hydroides	Gunnerus		Nomen	Zookeys	Bio	10.3897/zookeys.642.10443	No	No
feminize_masculinize	2018	19.Bivalvia	Mytilida	Mytilidae	Mytilus	Edulis		Obs	Canadian Journal Of Zoology	Bio	10.1139/cjz-2017-0212	No	No
feminize_masculinize	2014	19.Bivalvia	Unionida	Unionidae	Lampsilis	Fasciola		Exp	General And Comparative Endocrinology	Disc	10.1016/j.ygcen.2014.07.019	No	No
feminize_masculinize	2011	19.Bivalvia	Unionida	Unionidae	Elliptio	Complanata		Obs	Comparative Biochemistry And Physiology C-Toxicology & Pharmacology	Disc	10.1016/j.cbpc.2010.09.002	No	No
feminize_masculinize	2009	19.Bivalvia	Venerida	Veneridae	Gomphina	Veneriformis		Exp	Animal Cells And Systems	General	10.1080/19768354.2009.9647227
feminize_masculinize	2009	19.Bivalvia	Mytilida	Mytilidae	Mytilus	Edulis		Obs	Journal Of Experimental Zoology Part B-Molecular And Developmental Evolution	Disc	10.1002/jez.b.20251
feminize_masculinize	2004	19.Bivalvia	Mytilida	Mytilidae	Mytilus	Edulis		Obs	Journal Of Experimental Zoology Part A-Ecological And Integrative Physiology	Disc	10.1002/jez.a.122
feminize_masculinize	2003	19.Bivalvia	Myida	Myidae	Mya	Arenaria		Obs	Comparative Biochemistry And Physiology C-Toxicology & Pharmacology	Disc	10.1016/S1532-0456(02)00248-X	No	No
feminize_masculinize	2022	20.Gastropoda	Mollusca	Strombidae	Canarium	Incisum and Esculentum		Nomen	Acta Zoologica	Bio	10.1111/azo.12421	No	No
feminize_masculinize	2016	20.Gastropoda	Neogastropoda	Muricidae	Nucella	Lapillus		Obs	Journal Of Molluscan Studies	Tax	10.1093/mollus/eyv043	No	No
feminize_masculinize	2008	20.Gastropoda	Littorinimorpha	Strombidae	Laevistrombus	Canarium		NHN	Zoological Studies	Bio
feminize_masculinize	2007	20.Gastropoda	Architaenioglossa	Ampullariidae	Marisa	Cornuarietis		Exp	Comparative Biochemistry And Physiology C-Toxicology & Pharmacology	Disc	10.1016/j.cbpc.2007.04.009	No	No
feminize_masculinize	2006	20.Gastropoda	Stylommatophora	Helicidae				NHN	Integrative And Comparative Biology	Bio	10.1093/icb/icj040	No	No
feminize_masculinize	2006	20.Gastropoda	Hygrophila	Lymnaeidae	Lymnaea	Stagnalis		Obs	Behavioral Ecology And Sociobiology	Bio	10.1007/s00265-006-0169-1	No	No
feminize_masculinize	2004	20.Gastropoda		Muricidae	Acanthina	Monodon		Obs	Invertebrate Reproduction & Development	Tax	10.1080/07924259.2004.9652614
feminize_masculinize	1999	20.Gastropoda	Neogastropoda	Muricidae	Neogastropod	Hexaplex		Nomen	Italian Journal Of Zoology	Bio	10.1080/11250009909356248
feminize_masculinize	1996	20.Gastropoda						Obs	Journal Of Molluscan Studies	Tax	10.1093/mollus/62.4.403	No	No
feminize_masculinize	1985	20.Gastropoda	Hygrophila	Lymnaeidae	Lymnaea	Stagnalis			Animal Behaviour	General	10.1016/S0003-3472(85)80022-1
feminize_masculinize	2020	20.Gastropoda	Gastropoda	Strombidae	Aliger	Gigas		Obs	Nautilus	Disc
feminize_masculinize	2006	21.Cephalopoda	Oegopsida	Ancistrocheiridae	Ancistrocheirus	Lesueurii		NHN	Journal Of Zoology	Bio	10.1111/j.1469-7998.2006.00093.x	No	No
feminize_masculinize	2021	22.Cestoda	Cyclophyllidea	Dilepididae	Spiniglans, Monopvlidium	Thomassankara, Comoensis		Nomen	Revue Suisse De Zoologie	Bio	10.35929/RSZ.0057	No	No
feminize_masculinize	2019	22.Cestoda	Cyclophyllidea	Taeniidae	Taenia	Crassiceps		Obs	Journal Of Helminthology	Disc	10.1017/S0022149X18000706	No	No
feminize_masculinize	1994	22.Cestoda	Cyclophyllidea	Dilepididae				Nomen	Revue Suisse De Zoologie	Bio	10.5962/bhl.part.79904	No	No
feminize_masculinize	2019	23.Demospongiae	Tetractinellida	Astrophorina	Penarus	Tylotaster, mollis, aureus, vermiculatus, kermadecensis, turmericolor, deformis, okokewae, orbis, astronavis		Nomen	Zootaxa	Bio	10.11646/zootaxa.4638.1.1
she-male	2021	06.Reptilia	Squamata	Colubridae	Thamnophis			rev	JOURNAL OF EXPERIMENTAL ZOOLOGY PART A-ECOLOGICAL AND INTEGRATIVE PHYSIOLOGY	disc	10.1002/jez.2543	Nope	Nope
she-male	2012	06.Reptilia	Squamata	Colubridae	Thamnophis			exp	Behavioral Ecology and Sociobiology	disc	10.1007/s00265-012-1317-4	Nope	Nope
she-male	1993	06.Reptilia	Squamata	Colubridae	Thamnophis			nhn	Brain, Behavior and Evolution	disc	https://doi.org/10.1159/000113848	Nope	Nope
she-male	2000	06.Reptilia	Squamata	Colubridae	Thamnophis			exp + obs	Canadian Journal of Zoology	bio	10.1139/cjz-78-8-1391	Yes	Nope
she-male	2003	06.Reptilia	Squamata	Colubridae	Thamnophis			obs	Animal Behavior	disc	10.1006/anbe.2003.2301	Yes	Nope
